# Supplementary material for: Persistent DNA-break potential near telomeres increases initiation of meiotic recombination on short chromosomes
Source: Nat Commun. 2019 Feb 27;10:970. doi: 10.1038/s41467-019-08875-x (PMC6393486; doi:10.1038/s41467-019-08875-x)
Supplement: Supplementary file 4 — Source Data [file 41467_2019_8875_MOESM4_ESM.xlsx]

## Sheet: Figure 1
Figure 1b			Figure 1c inset				Figure 1d					Figure 1e								Figure 1f				Figure 1g
DSB hotspot	Distance from telomere (Kb)		Sample	EAR	interstitial		Position (Kb)	ndt80 T=3	ndt80 T=6	spo11 ndt80 T=6		ndt80 T=3hr	EAR signal			Bootstrap distribution in (2x 90 Kb domains) / chromosome				Sample	EAR	interstitial		Sample	EAR	interstitial
YGR279C	44.862		ndt80 T=3	1.07879	0.980854		100.5	0.756717	1.33335	1.37336		region	totalSignal	Nbases		ndt80 T=3hr	ndt80 T=6hr	spo11 ndt80 T=6hr		NDT80 T=0	1.00611	0.997104		NDT80 T=4	1.21203	0.926109
YCL030C	68.965		ndt80 T=6	1.44701	0.832433		300.5	0.759879	1.33684	1.36829		chrI	199918	174463		1.03957	0.976753	1.05415		NDT80 T=2	1.01161	0.998842
YFL021W	117.138		spo11 ndt80 T=6	0.967605	1.00494		500.5	0.762751	1.33927	1.36201		chrII	168762	176087		1.04526	1.17923	0.994471		NDT80 T=4	1.05826	0.990991
YCR047C	124.225						700.5	0.763757	1.33849	1.35376		chrIII	207725	179264		1.00762	1.0489	1.03327		NDT80 T=6	1.04815	0.989921
YOL081W	151						900.5	0.764754	1.33721	1.34577		chrIV	166589	179785		1.00846	1.03121	1.02992
YIL094C	177.929						1100.5	0.765497	1.33656	1.33921		chrV	165268	176264		1.01409	1.13467	0.979225
YER004W	178.707						1300.5	0.765585	1.33484	1.3325		chrVI	202287	180002		1.0333	1.18921	1.03923
YER024W	221.611						1500.5	0.766605	1.3337	1.3254		chrVII	161400	176652		1.01239	1.07394	1.00061
YGR175C	247.114						1700.5	0.766872	1.33227	1.3186		chrVIII	178731	179612		1.03439	1.0668	1.01119
YOR001W	305.886						1900.5	0.766711	1.32961	1.31134		chrIX	168626	176847		1.03958	1.00608	1.01871
							2100.5	0.767731	1.32907	1.30573		chrX	167316	170566		1.01406	1.10078	1.0231
							2300.5	0.769605	1.33047	1.30065		chrXI	173684	175244		1.02132	1.13371	0.968715
							2500.5	0.770825	1.33022	1.29423		chrXII	164610	171803		1.01174	1.17549	1.03086
							2700.5	0.770649	1.32848	1.28735		chrXIII	161164	177892		1.02614	1.09098	0.976513
							2900.5	0.7715	1.32911	1.28191		chrXIV	185987	175315		1.04139	1.08898	1.00357
							3100.5	0.771987	1.32872	1.27656		chrXV	159589	179654		1.00969	1.04599	1.02855
							3300.5	0.772418	1.32781	1.27076		chrXVI	152335	173247		1.02645	1.17287	1.02005
							3500.5	0.774127	1.32985	1.26711		genome	1.06478e+07	11646213		1.02992	1.06878	1.02068
							3700.5	0.775588	1.33113	1.26312		ratio:	1.07877			1.05314	1.01909	1.01227
							3900.5	0.776918	1.33161	1.25878						1.01065	1.12138	1.03736
							4100.5	0.778382	1.33266	1.25455						1.02145	1.07648	1.00839
							4300.5	0.780358	1.33478	1.25115		ndt80 T=6hr	EAR signal			1.01834	1.11972	0.998906
							4500.5	0.782515	1.33734	1.24779		region	totalSignal	Nbases		1.0186	1.14253	1.02536
							4700.5	0.784298	1.33977	1.2445		chrI	276379	174463		1.02598	1.09884	0.992654
							4900.5	0.78641	1.34248	1.24148		chrII	225102	176094		0.99282	1.08404	1.00768
							5100.5	0.787765	1.34345	1.23749		chrIII	282097	179260		1.06013	1.09073	1.02343
							5300.5	0.78967	1.34554	1.2352		chrIV	224478	179788		1.03154	1.06218	1.00345
							5500.5	0.792544	1.35057	1.23495		chrV	227673	176275		1.01379	1.14278	1.03285
							5700.5	0.795951	1.35632	1.23474		chrVI	282749	180002		1.02398	1.1126	1.03154
							5900.5	0.79838	1.35892	1.23264		chrVII	199082	176660		1.01696	1.15703	1.05002
							6100.5	0.799956	1.3601	1.2289		chrVIII	246811	179610		1.01213	1.00048	1.03252
							6300.5	0.801974	1.36212	1.22643		chrIX	244393	176844		1.0002	1.07694	1.04626
							6500.5	0.8042	1.36436	1.22407		chrX	215859	170598		1.01713	1.17886	0.980309
							6700.5	0.806583	1.36765	1.22279		chrXI	216080	175245		1.01776	1.02065	0.984685
							6900.5	0.809506	1.37189	1.22246		chrXII	228452	171805		1.03173	0.997123	0.988348
							7100.5	0.812101	1.3757	1.2221		chrXIII	203205	177933		1.01037	1.03155	1.01371
							7300.5	0.813967	1.37848	1.22055		chrXIV	263151	175316		1.01442	1.09305	0.973601
							7500.5	0.815344	1.38026	1.21831		chrXV	197823	179666		1.01593	1.10902	0.996043
							7700.5	0.817299	1.38257	1.21628		chrXVI	188915	173411		1.00534	1.15178	1.01852
							7900.5	0.819201	1.38476	1.2139		genome	1.06168e+07	11650841		1.04725	1.018	0.982272
							8100.5	0.820726	1.38607	1.21105		ratio:	1.44698			1.03317	1.08918	0.990742
							8300.5	0.821674	1.38659	1.20725						0.997053	0.983865	0.997649
							8500.5	0.822498	1.38683	1.20404						1.01019	1.17402	1.0086
							8700.5	0.823321	1.38689	1.20129		spo11 ndt80 T=6hr	EAR signal			1.02012	1.13112	1.0319
							8900.5	0.823991	1.38637	1.19795		region	totalSignal	Nbases		1.01422	1.0391	1.02033
							9100.5	0.825077	1.38642	1.19504		chrI	168371	174461		1.04583	1.14356	1.04631
							9300.5	0.825932	1.38672	1.19229		chrII	158631	176069		1.03453	1.0642	1.01274
							9500.5	0.827664	1.38765	1.18965		chrIII	168704	179259		1.02584	1.00497	0.987952
							9700.5	0.829156	1.38847	1.18726		chrIV	146575	179773		1.00335	1.12319	1.00064
							9900.5	0.830217	1.38837	1.18438		chrV	146431	176202		1.03086	1.15893	1.01699
							10100.5	0.831055	1.38858	1.18202		chrVI	182868	180002		1.02967	1.09435	1.04197
							10300.5	0.832029	1.38947	1.18032		chrVII	150299	176647		1.01826	0.960305	1.03466
							10500.5	0.833802	1.39128	1.17868		chrVIII	152565	179610		0.976149	1.08783	1.00739
							10700.5	0.835613	1.39319	1.17731		chrIX	152688	176846		1.00935	1.07219	0.981287
							10900.5	0.837261	1.39481	1.17606		chrX	147097	170528		0.991964	1.08423	1.0062
							11100.5	0.83856	1.39578	1.17483		chrXI	155222	175244		1.04184	1.04394	1.00543
							11300.5	0.839565	1.3961	1.17329		chrXII	140925	171776		1.04716	1.1413	1.00507
							11500.5	0.840733	1.39711	1.1721		chrXIII	147969	177931		1.0218	1.09756	1.01056
							11700.5	0.842479	1.39847	1.17051		chrXIV	158869	175314		1.0088	1.06178	0.991528
							11900.5	0.843107	1.3993	1.16833		chrXV	149553	179644		1.00413	1.08157	0.987682
							12100.5	0.843276	1.39932	1.16606		chrXVI	140544	176133		1.01585	1.03302	1.04414
							12300.5	0.843517	1.39912	1.16401		genome	1.05137e+07	11649285		1.04398	1.05649	0.996412
							12500.5	0.843921	1.39943	1.16203		ratio:	0.967567			1.015	1.10746	0.994911
							12700.5	0.850606	1.40963	1.16709						1.0542	1.17512	1.02692
							12900.5	0.856097	1.41752	1.17034						0.984047	1.09725	1.01805
							13100.5	0.85987	1.42274	1.17023						1.00139	1.10396	1.02186
							13300.5	0.863959	1.42753	1.17046						1.02083	1.0546	0.987241
							13500.5	0.867411	1.43195	1.16946						1.01537	1.11144	1.00559
							13700.5	0.868994	1.43484	1.1646						0.993201	1.08375	1.00103
							13900.5	0.871407	1.43748	1.15891						1.03054	1.08883	0.9941
							14100.5	0.874607	1.43962	1.15126						1.05203	1.05404	1.00492
							14300.5	0.87833	1.44265	1.14463						1.03225	1.09023	1.03402
							14500.5	0.881161	1.44561	1.13712						1.00985	1.14575	0.981443
							14700.5	0.883274	1.44809	1.12636						1.00685	1.10955	1.03732
							14900.5	0.886491	1.45147	1.11735						1.03274	1.11688	1.02011
							15100.5	0.889305	1.45273	1.10763						1.02648	1.12397	1.04543
							15300.5	0.891525	1.45304	1.09838						1.01151	1.15507	0.988971
							15500.5	0.892452	1.45257	1.08785						1.03602	1.20586	1.03431
							15700.5	0.893314	1.45244	1.07848						1.0042	1.16861	1.03866
							15900.5	0.894664	1.45095	1.06794						1.01368	1.18138	1.01592
							16100.5	0.896276	1.44967	1.05885						0.996388	1.03936	1.03574
							16300.5	0.897395	1.44799	1.04825						1.0294	1.06878	0.993875
							16500.5	0.898352	1.44578	1.03781						1.04269	1.11149	1.01374
							16700.5	0.900556	1.44472	1.03092						1.02697	1.16944	0.986426
							16900.5	0.902594	1.44493	1.02645						1.06098	1.07067	1.00894
							17100.5	0.904542	1.44644	1.02024						1.00539	1.13187	1.01643
							17300.5	0.90609	1.44738	1.01508						1.01415	1.08857	1.00921
							17500.5	0.907175	1.44707	1.0094						1.01605	1.14061	0.990946
							17700.5	0.907534	1.44647	1.00328						1.03536	1.09558	0.962014
							17900.5	0.908846	1.44655	0.997411						1.02358	1.03049	0.994616
							18100.5	0.910789	1.44831	0.993811						1.05483	1.09036	0.987568
							18300.5	0.911323	1.44907	0.990106						1.02355	1.1245	0.991874
							18500.5	0.912531	1.45062	0.987361						1.02295	1.10413	0.996047
							18700.5	0.915035	1.45328	0.98446						1.01269	1.09136	1.03156
							18900.5	0.9185	1.45691	0.983369						1.01157	1.05252	0.986692
							19100.5	0.921068	1.45904	0.980687						1.04483	1.03001	1.02861
							19300.5	0.925256	1.46437	0.981239						1.00932	1.1398	1.02171
							19500.5	0.928956	1.46891	0.981685						0.983688	1.04446	0.98413
							19700.5	0.932264	1.4725	0.981086						1.02473	0.992692	0.963277
							19900.5	0.9359	1.47638	0.980638						1.0015	1.04397	0.993199
							20100.5	0.939462	1.47984	0.979749						0.986242	1.19078	0.965537
							20300.5	0.943196	1.48396	0.978602						1.01203	1.08594	1.00969
							20500.5	0.946958	1.48729	0.976407						1.05449	1.1785	1.01485
							20700.5	0.950212	1.48949	0.973897						1.0663	1.13665	1.04119
							20900.5	0.953888	1.49349	0.9734						1.03109	1.14573	0.984642
							21100.5	0.956641	1.49609	0.971333						1.01904	1.10172	1.00315
							21300.5	0.957974	1.49613	0.966866						1.01392	1.11169	0.980616
							21500.5	0.960485	1.49787	0.963776						1.00296	1.19217	0.995456
							21700.5	0.963872	1.50093	0.961889						1.01267	1.11007	1.04218
							21900.5	0.967411	1.50478	0.961641						1.0429	1.11759	1.00314
							22100.5	0.970413	1.5084	0.961692						1.0146	1.06322	1.03587
							22300.5	0.972613	1.51007	0.960562						1.02868	1.05455	1.01753
							22500.5	0.975216	1.51135	0.959505						1.06302	1.0601	1.00247
							22700.5	0.977032	1.5109	0.957772						1.01708	1.09358	1.01135
							22900.5	0.979038	1.51221	0.957527						1.0421	1.09555	1.01215
							23100.5	0.981122	1.51337	0.956915						1.00015	1.06122	1.00236
							23300.5	0.981826	1.51279	0.955757						1.05104	1.12223	1.02711
							23500.5	0.982537	1.51203	0.954539						1.0079	1.08896	1.05045
							23700.5	0.983646	1.51177	0.95308						1.00485	1.17423	0.987345
							23900.5	0.984632	1.51134	0.951679						1.05027	1.10808	1.00083
							24100.5	0.986901	1.51312	0.951633						1.04163	1.08012	1.04016
							24300.5	0.988941	1.51491	0.95223						0.99452	1.08148	1.02056
							24500.5	0.990191	1.51576	0.951865						1.01762	1.04201	0.994605
							24700.5	0.992253	1.51776	0.952481						1.00492	1.07341	1.03929
							24900.5	0.994418	1.51981	0.95293						1.05004	1.0746	1.01359
							25100.5	0.996037	1.5205	0.952129						1.04636	1.06953	0.982891
							25300.5	0.997312	1.52077	0.951471						0.992259	1.16585	0.986243
							25500.5	0.998676	1.5218	0.952152						0.98787	1.05982	1.03655
							25700.5	1.00159	1.52465	0.953991						1.04961	1.09249	1.00565
							25900.5	1.00406	1.52703	0.95498						1.04213	1.1762	1.00209
							26100.5	1.00653	1.52938	0.955375						1.02312	1.04245	1.02598
							26300.5	1.01005	1.53346	0.956469						1.00676	1.03635	1.0116
							26500.5	1.01303	1.53734	0.957686						1.01775	1.12438	1.04766
							26700.5	1.01627	1.54138	0.959189						1.02095	0.959706	1.01631
							26900.5	1.01989	1.54628	0.961349						1.00215	1.04296	0.965563
							27100.5	1.02266	1.54957	0.962603						1.03449	1.15706	1.00063
							27300.5	1.02446	1.55081	0.962837						1.03038	1.18914	0.987994
							27500.5	1.02688	1.55361	0.964465						1.02718	1.04145	0.973361
							27700.5	1.0294	1.55618	0.965653						1.05024	1.14772	1.0413
							27900.5	1.03167	1.55744	0.966555						1.04856	0.93682	0.98792
							28100.5	1.03415	1.55886	0.966883						1.02882	0.998011	0.987339
							28300.5	1.03661	1.56115	0.968066						0.974812	0.984377	1.04362
							28500.5	1.03852	1.56253	0.968632						1.00895	1.05482	1.01066
							28700.5	1.04025	1.564	0.969272						1.00967	1.23803	1.02904
							28900.5	1.04185	1.56511	0.969706						1.0153	1.10872	0.991991
							29100.5	1.04382	1.56656	0.970611						1.04776	1.12156	1.03717
							29300.5	1.04566	1.56791	0.97158						0.991931	1.17638	1.03314
							29500.5	1.04689	1.56827	0.97175						1.02448	1.0602	0.982861
							29700.5	1.04857	1.56896	0.972057						1.00764	1.14327	1.04463
							29900.5	1.05003	1.56936	0.971971						1.03267	1.09703	0.97378
							30100.5	1.05176	1.57072	0.972692						1.04139	1.11956	1.05619
							30300.5	1.05282	1.5712	0.972386						1.02165	1.04258	1.00474
							30500.5	1.05336	1.56961	0.970497						1.04544	1.20155	1.01975
							30700.5	1.05393	1.56782	0.968968						1.0372	1.16956	0.994749
							30900.5	1.0556	1.56953	0.969759						1.04925	1.06682	1.03158
							31100.5	1.0579	1.57183	0.971647						1.02096	1.12605	0.971307
							31300.5	1.05927	1.57284	0.971936						0.998663	1.09965	1.01201
							31500.5	1.06037	1.57336	0.972368						1.02754	1.1729	0.979701
							31700.5	1.06124	1.5724	0.971769						1.03828	1.06715	0.986084
							31900.5	1.06101	1.57	0.969964						1.04231	0.995127	1.00248
							32100.5	1.0607	1.56729	0.967672						1.00294	1.00928	1.00893
							32300.5	1.06138	1.56607	0.966494						1.0301	1.10326	0.996652
							32500.5	1.06315	1.56684	0.966647						1.00283	1.03102	1.03349
							32700.5	1.06374	1.56609	0.966232						1.03323	1.08729	0.953385
							32900.5	1.06412	1.56513	0.965747						1.02565	1.18141	1.05377
							33100.5	1.06517	1.56542	0.966046						1.02767	1.19526	0.98717
							33300.5	1.0669	1.56684	0.967338						1.02385	1.05982	1.04058
							33500.5	1.06859	1.56828	0.967794						0.996411	1.05853	1.0288
							33700.5	1.0703	1.56978	0.968178						1.04274	1.08633	0.987169
							33900.5	1.07257	1.57204	0.969242						1.04339	1.05203	0.999124
							34100.5	1.07429	1.57363	0.969929						1.0014	1.05392	1.01576
							34300.5	1.07536	1.57413	0.970055						1.03737	1.07319	1.0012
							34500.5	1.07606	1.5743	0.970145						1.05815	1.07674	1.03472
							34700.5	1.07674	1.57478	0.970256						0.987632	1.09043	0.986383
							34900.5	1.07844	1.5761	0.971068						1.03781	1.01409	1.00505
							35100.5	1.08064	1.57757	0.97162						0.987407	1.15062	0.968288
							35300.5	1.08253	1.57825	0.971384						1.03701	1.06073	1.00343
							35500.5	1.0837	1.57851	0.971442						1.02706	1.08465	1.04048
							35700.5	1.08485	1.57879	0.971321						1.05071	1.09932	1.00792
							35900.5	1.08573	1.57867	0.970794						1.02614	1.15158	0.98527
							36100.5	1.08634	1.57854	0.970405						1.03219	1.11967	1.01342
							36300.5	1.08718	1.57894	0.970097						1.01802	1.10051	1.01933
							36500.5	1.0882	1.5792	0.969689						1.04019	1.0563	1.02679
							36700.5	1.08847	1.57844	0.969565						1.0564	1.04698	0.990509
							36900.5	1.08958	1.57793	0.969889						1.01687	1.0686	0.971861
							37100.5	1.09126	1.57865	0.970626						1.00683	1.16332	0.997899
							37300.5	1.09268	1.57969	0.97126						1.02449	1.0412	0.952417
							37500.5	1.09353	1.57955	0.971594						1.02677	1.1216	0.972158
							37700.5	1.09388	1.57895	0.971579						1.02456	1.21034	1.0408
							37900.5	1.0941	1.57849	0.971743						1.02897	1.07507	1.00001
							38100.5	1.0943	1.57748	0.971783						1.04702	1.02431	1.03318
							38300.5	1.0948	1.5772	0.971821						0.997844	1.02196	1.00247
							38500.5	1.09565	1.57776	0.972101						1.03925	1.03877	1.07159
							38700.5	1.09639	1.57784	0.972697						1.02724	1.04932	0.982081
							38900.5	1.09621	1.57659	0.971938						0.99537	1.10282	1.00971
							39100.5	1.09546	1.57444	0.970828						1.03455	1.04901	0.991655
							39300.5	1.09477	1.57278	0.969767						0.97261	1.16022	0.984671
							39500.5	1.09482	1.57145	0.969113						1.02958	1.11637	1.01035
							39700.5	1.09539	1.57096	0.96902						1.02509	1.00806	1.02029
							39900.5	1.09577	1.5696	0.968554						1.00354	1.12136	1.00864
							40100.5	1.09644	1.56876	0.968266						1.0074	1.02255	1.02534
							40300.5	1.09718	1.56871	0.968791						1.01517	1.05099	1.00249
							40500.5	1.09793	1.56889	0.969113						1.01294	1.09036	1.01357
							40700.5	1.09891	1.56926	0.969214						1.0267	1.13332	1.027
							40900.5	1.09964	1.56918	0.969711						1.00764	1.0304	1.01931
							41100.5	1.10044	1.56967	0.970014						1.03551	1.10012	1.02033
							41300.5	1.10094	1.56998	0.970503						1.00513	1.10955	0.984331
							41500.5	1.1016	1.57038	0.971169						1.00472	0.916462	0.9763
							41700.5	1.10246	1.57074	0.971718						1.02271	1.09023	1.03168
							41900.5	1.10321	1.57135	0.972087						1.00436	1.04818	1.02535
							42100.5	1.10397	1.57158	0.972492						1.02536	1.03209	1.01858
							42300.5	1.105	1.57198	0.972673						1.04053	1.14866	1.01137
							42500.5	1.10592	1.57244	0.972785						1.02954	1.00217	1.00046
							42700.5	1.1072	1.57336	0.973441						1.04457	1.10417	1.00647
							42900.5	1.10926	1.57517	0.974969						1.01637	1.14689	1.0327
							43100.5	1.11059	1.57585	0.975954						0.997777	1.17142	1.02582
							43300.5	1.11215	1.57612	0.976983						1.00172	1.16776	0.997051
							43500.5	1.11344	1.5762	0.977511						1.00052	0.996634	0.986109
							43700.5	1.11466	1.57666	0.977898						1.00847	1.18237	1.08212
							43900.5	1.11532	1.57657	0.978045						1.01903	1.08073	0.979584
							44100.5	1.1163	1.57759	0.978787						0.998911	1.12518	0.976571
							44300.5	1.11679	1.57799	0.979101						1.02829	1.05963	1.0205
							44500.5	1.11759	1.57877	0.979834						0.998354	1.1825	0.980045
							44700.5	1.11864	1.57951	0.980613						1.04915	1.03799	0.997128
							44900.5	1.11974	1.58032	0.981203						0.999008	1.12607	0.994347
							45100.5	1.12053	1.58044	0.981853						1.03229	1.00633	1.02561
							45300.5	1.12076	1.58021	0.982305						1.02774	1.1393	1.03324
							45500.5	1.12059	1.57956	0.982685						1.01255	1.1243	0.996359
							45700.5	1.12054	1.57899	0.982466						1.03261	1.09379	1.01366
							45900.5	1.1206	1.5785	0.982595						0.989958	0.994996	1.01602
							46100.5	1.121	1.57818	0.982846						1.03843	1.11441	1.02334
							46300.5	1.12165	1.57812	0.983285						1.00613	1.12284	0.991024
							46500.5	1.12226	1.57798	0.983918						1.00237	1.20666	1.03335
							46700.5	1.12279	1.5778	0.984496						1.01411	1.06598	0.988181
							46900.5	1.12261	1.57643	0.984453						1.02828	1.11807	0.967596
							47100.5	1.1228	1.57577	0.984626						1.03159	1.05543	0.968278
							47300.5	1.12334	1.57615	0.985662						1.01448	0.980211	0.997056
							47500.5	1.12367	1.57597	0.986067						1.0137	1.18451	1.03253
							47700.5	1.12416	1.57599	0.986567						1.01204	1.11106	1.00325
							47900.5	1.12483	1.57627	0.986951						1.02437	1.08169	1.00854
							48100.5	1.12586	1.57731	0.987059						1.04316	1.09207	1.01411
							48300.5	1.12787	1.57939	0.987734						1.03558	1.11747	1.03766
							48500.5	1.12997	1.58174	0.988898						1.03008	1.09392	0.988705
							48700.5	1.13168	1.5833	0.989973						1.01965	0.969537	0.968151
							48900.5	1.13284	1.58403	0.990224						1.01094	1.01043	1.01402
							49100.5	1.13402	1.5852	0.99103						1.02239	1.14993	0.999343
							49300.5	1.13525	1.58634	0.991807						1.01798	0.99429	1.01991
							49500.5	1.13689	1.58725	0.99256						1.02444	1.124	1.02908
							49700.5	1.13808	1.58791	0.992305						1.01823	1.09187	0.996954
							49900.5	1.13834	1.58778	0.992438						1.03997	1.08976	1.03868
							50100.5	1.13817	1.58685	0.992312						1.01588	1.10049	0.978898
							50300.5	1.13836	1.58655	0.992368						1.00282	1.04544	1.06155
							50500.5	1.13869	1.58612	0.992315						1.03667	1.0192	0.996161
							50700.5	1.13847	1.58554	0.992048						1.05317	1.02867	1.04991
							50900.5	1.13835	1.58504	0.992424						1.0246	1.08809	0.986362
							51100.5	1.13797	1.58382	0.992354						1.0109	1.13106	0.998147
							51300.5	1.13632	1.58075	0.99116						0.999023	1.02439	0.989573
							51500.5	1.1354	1.57888	0.990957						1.03916	1.02418	1.03092
							51700.5	1.13496	1.57754	0.990782						1.02439	1.13009	1.00061
							51900.5	1.13456	1.57647	0.990384						1.04334	1.08867	1.01438
							52100.5	1.13388	1.57459	0.989469						0.981317	1.08436	0.998403
							52300.5	1.13341	1.5733	0.989068						1.03425	1.14509	1.00751
							52500.5	1.13275	1.57171	0.988477						1.01985	0.994027	0.990823
							52700.5	1.13306	1.57148	0.988948						1.00607	1.06611	0.983214
							52900.5	1.13223	1.57022	0.988378						1.02313	1.05445	0.991703
							53100.5	1.13169	1.56942	0.988961						1.03423	1.16309	1.0422
							53300.5	1.13111	1.56783	0.988666						1.03935	1.09719	1.02073
							53500.5	1.12953	1.56429	0.986996						1.00275	1.09511	1.00415
							53700.5	1.12878	1.56238	0.986551						1.02088	1.08931	1.05967
							53900.5	1.12867	1.56213	0.986603						0.997633	1.02745	1.01626
							54100.5	1.12782	1.56074	0.985831						1.03887	1.20023	0.991391
							54300.5	1.12695	1.55936	0.985097						1.0523	1.12999	0.993676
							54500.5	1.12641	1.55832	0.984846						1.0174	1.02271	1.02093
							54700.5	1.12554	1.55666	0.984334						1.03822	1.13573	1.02545
							54900.5	1.12455	1.55501	0.984029						1.05088	1.14315	1.02128
							55100.5	1.12404	1.55412	0.984113						1.01122	1.04644	0.961839
							55300.5	1.1239	1.55327	0.984074						1.02644	1.15522	0.983582
							55500.5	1.12387	1.55262	0.983978						1.01946	1.05256	0.989029
							55700.5	1.12318	1.55138	0.983574						1.02779	1.02784	0.978283
							55900.5	1.12165	1.54849	0.981824						1.00124	1.04083	1.02706
							56100.5	1.12026	1.54614	0.980398						1.0133	1.14342	1.00694
							56300.5	1.11932	1.54411	0.979499						1.00437	1.09745	1.03516
							56500.5	1.11845	1.54217	0.978258						1.00953	1.08805	1.00389
							56700.5	1.11789	1.54108	0.977287						1.04947	1.05248	0.973563
							56900.5	1.11809	1.54127	0.977012						1.02258	1.02185	1.00337
							57100.5	1.11886	1.54256	0.977503						1.02707	1.04576	1.00053
							57300.5	1.11958	1.54339	0.9781						1.05474	1.09406	1.01166
							57500.5	1.1192	1.54312	0.977856						0.971949	1.02848	0.998537
							57700.5	1.11952	1.54372	0.977935						1.02718	1.08112	1.00285
							57900.5	1.12013	1.54467	0.978296						1.00119	1.03991	1.00257
							58100.5	1.12056	1.54536	0.978675						1.00817	1.01887	1.03062
							58300.5	1.12001	1.54441	0.978192						1.05951	1.12177	1.00372
							58500.5	1.1199	1.54404	0.978331						1.0249	1.15769	1.01944
							58700.5	1.12021	1.54443	0.978743						1.02558	1.03199	1.0298
							58900.5	1.12001	1.54466	0.979248						0.993897	1.0014	1.02787
							59100.5	1.11983	1.54458	0.979535						1.03222	1.01019	1.00377
							59300.5	1.11996	1.54458	0.979701						0.993709	1.03011	1.00889
							59500.5	1.12016	1.54499	0.98052						1.04025	1.15288	0.995958
							59700.5	1.12073	1.54552	0.981265						1.02834	1.06008	0.972286
							59900.5	1.12012	1.54505	0.981186						1.02393	1.02273	1.00951
							60100.5	1.11931	1.54384	0.9807						1.00644	1.12452	1.02101
							60300.5	1.11874	1.54322	0.980712						1.04857	1.09534	1.03118
							60500.5	1.11833	1.54206	0.980503						0.996784	1.05904	0.965938
							60700.5	1.11787	1.54073	0.979838						1.03577	1.14266	1.02122
							60900.5	1.11788	1.53974	0.979706						0.994913	1.13997	1.00521
							61100.5	1.11847	1.53932	0.979458						1.02684	1.03504	0.998594
							61300.5	1.1189	1.539	0.979407						1.00417	1.05138	1.01133
							61500.5	1.11881	1.53793	0.979098						1.02241	1.04499	1.02582
							61700.5	1.11801	1.5364	0.978277						1.04096	1.07608	1.01135
							61900.5	1.11771	1.53539	0.977669						0.989201	1.08912	0.986611
							62100.5	1.11803	1.53477	0.977684						1.03001	1.12125	1.0019
							62300.5	1.11859	1.53424	0.977307						1.0041	1.03138	1.02246
							62500.5	1.11909	1.53402	0.976995						1.01425	1.00789	1.03554
							62700.5	1.12017	1.53457	0.977301						1.00602	1.13118	1.01485
							62900.5	1.12095	1.53444	0.977001						1.00122	1.10733	1.00971
							63100.5	1.12239	1.5358	0.976798						0.998535	1.16518	1.01211
							63300.5	1.12349	1.53658	0.976532						0.988131	1.10904	1.04506
							63500.5	1.12432	1.53664	0.976398						1.04948	1.03966	1.03014
							63700.5	1.12514	1.5367	0.976221						1.00261	1.18561	1.04384
							63900.5	1.12652	1.53709	0.97648						0.989942	1.20266	1.01082
							64100.5	1.12786	1.53722	0.977009						1.04934	1.08101	0.98579
							64300.5	1.12939	1.53738	0.977774						1.01041	1.07562	0.992065
							64500.5	1.13016	1.53668	0.977941						1.04753	1.26463	0.975296
							64700.5	1.13138	1.53678	0.978559						1.02869	1.03981	0.999479
							64900.5	1.13214	1.53673	0.97876						1.01909	1.14992	1.03895
							65100.5	1.13277	1.53636	0.978906						1.00554	1.06073	1.00517
							65300.5	1.1333	1.53636	0.979071						1.02507	1.06035	1.01657
							65500.5	1.1336	1.53607	0.979816						1.00602	1.06808	1.02585
							65700.5	1.13334	1.53502	0.980168						1.00269	1.09824	1.00308
							65900.5	1.13312	1.5345	0.980351						1.02806	0.993191	0.980629
							66100.5	1.13341	1.53447	0.980838						1.01485	0.960158	1.01946
							66300.5	1.1343	1.53495	0.981219						1.00538	1.18519	1.03284
							66500.5	1.13397	1.53428	0.980638						1.03508	1.13782	0.989658
							66700.5	1.13347	1.53402	0.980414						0.988233	1.16406	1.00469
							66900.5	1.13324	1.53354	0.980258						1.00458	1.09619	1.00961
							67100.5	1.13407	1.53367	0.98102						0.988848	0.981323	1.00334
							67300.5	1.13466	1.53375	0.981905						1.05199	1.04405	1.02629
							67500.5	1.13525	1.53365	0.982741						1.01927	1.05455	0.975273
							67700.5	1.13541	1.53253	0.98285						0.983425	0.987182	0.997485
							67900.5	1.13513	1.53094	0.982386						1.0594	1.14028	1.01973
							68100.5	1.13486	1.52958	0.982218						1.01693	1.20826	1.01086
							68300.5	1.1341	1.52801	0.981749						1.0019	1.04888	1.02323
							68500.5	1.13359	1.52667	0.981747						1.04322	1.11825	0.997984
							68700.5	1.13282	1.52449	0.981712						1.03763	1.01932	1.00198
							68900.5	1.1327	1.52311	0.982067						1.03052	1.00933	1.00859
							69100.5	1.13207	1.52082	0.981698						1.03518	0.99701	0.968142
							69300.5	1.13096	1.51755	0.980893						0.98525	1.05267	1.01669
							69500.5	1.12949	1.51427	0.979779						1.02837	1.06613	1.01424
							69700.5	1.12843	1.51235	0.979506						1.00143	1.02777	1.03412
							69900.5	1.12699	1.50951	0.979007						1.0359	1.06555	1.00094
							70100.5	1.12545	1.50717	0.978444						1.03246	1.15034	1.04231
							70300.5	1.12469	1.50474	0.978349						1.02578	1.01978	1.03695
							70500.5	1.12419	1.50306	0.978508						1.02386	1.20384	1.00014
							70700.5	1.12323	1.50071	0.978684						1.01818	1.08768	0.998096
							70900.5	1.12248	1.49896	0.978786						1.01083	1.02994	0.978974
							71100.5	1.1218	1.49725	0.978943						1.03406	1.10814	0.994294
							71300.5	1.12078	1.49511	0.978621						1.00697	1.10722	0.981709
							71500.5	1.11977	1.49297	0.977631						1.02636	0.995093	0.997814
							71700.5	1.11871	1.4908	0.976795						0.991703	1.07849	0.984724
							71900.5	1.11803	1.48936	0.976612						1.01351	1.05206	0.998595
							72100.5	1.11811	1.4887	0.977064						0.984955	1.11511	1.03101
							72300.5	1.11766	1.48716	0.977028						1.03045	1.08596	1.00927
							72500.5	1.11588	1.48429	0.97618						1.04525	1.05656	1.01318
							72700.5	1.11395	1.48123	0.975065						0.971174	1.01269	0.991849
							72900.5	1.11221	1.47822	0.974174						1.02386	1.09957	1.00924
							73100.5	1.11039	1.47456	0.973512						1.01675	1.06945	0.993864
							73300.5	1.10872	1.47118	0.972792						1.02104	1.09282	0.992681
							73500.5	1.10729	1.46844	0.97216						1.05166	1.06832	0.981915
							73700.5	1.10585	1.46592	0.971483						1.03937	1.05202	1.02498
							73900.5	1.1044	1.46353	0.970908						1.03193	1.07039	1.03905
							74100.5	1.10265	1.46	0.969958						1.03747	1.14652	1.02508
							74300.5	1.10087	1.45625	0.968533						1.01899	1.11191	1.00039
							74500.5	1.09892	1.45236	0.966989						1.02477	0.975363	0.998488
							74700.5	1.09728	1.44862	0.96656						1.01624	1.24038	0.977328
							74900.5	1.0964	1.44575	0.966295						1.03974	1.0002	1.01114
							75100.5	1.09561	1.44304	0.96602						1.00718	1.10662	1.02554
							75300.5	1.09453	1.44017	0.965812						1.05786	1.06316	0.996052
							75500.5	1.09346	1.43755	0.965028						1.01902	1.0138	1.02538
							75700.5	1.09247	1.4353	0.964457						1.02258	1.02309	1.01262
							75900.5	1.09177	1.43379	0.96442						1.0144	1.03087	1.01182
							76100.5	1.09109	1.43216	0.964545						1.06025	1.07173	1.01936
							76300.5	1.09113	1.43168	0.965255						1.02055	1.11178	0.989337
							76500.5	1.09061	1.42996	0.965188						1.02913	1.18848	1.00922
							76700.5	1.09012	1.42864	0.965171						0.986399	1.03122	0.986189
							76900.5	1.08972	1.4271	0.965289						1.05365	1.00942	1.0207
							77100.5	1.08978	1.42685	0.965967						1.00134	1.02483	1.03049
							77300.5	1.08989	1.4266	0.966516						1.02915	1.10472	1.0108
							77500.5	1.08977	1.42547	0.96649						1.00507	1.14387	1.0077
							77700.5	1.08938	1.4241	0.966318						0.997673	1.03193	0.991912
							77900.5	1.08956	1.42366	0.966436						1.03038	1.16158	0.984619
							78100.5	1.08977	1.42347	0.966449						0.99857	1.00387	1.01894
							78300.5	1.08963	1.4229	0.966489						1.02318	0.981694	1.00397
							78500.5	1.09019	1.42306	0.966978						1.04457	1.18401	1.04178
							78700.5	1.09026	1.42228	0.966133						1.03382	1.00303	1.0005
							78900.5	1.09022	1.4207	0.965755						1.01438	1.16035	1.00109
							79100.5	1.09078	1.42008	0.965696						1.02347	1.13547	1.05849
							79300.5	1.09125	1.41915	0.965566						1.0051	1.12681	0.995968
							79500.5	1.09196	1.41851	0.965719						1.03619	1.14018	1.01813
							79700.5	1.09218	1.41758	0.965474						1.02933	1.05161	1.01672
							79900.5	1.09262	1.41664	0.965311						1.00968	0.979811	0.996413
							80100.5	1.09219	1.41471	0.964388						0.988158	1.23329	1.00532
							80300.5	1.09147	1.41273	0.963808						1.01874	1.16857	1.01216
							80500.5	1.09055	1.41024	0.963063						1.02115	1.08932	0.997547
							80700.5	1.08979	1.40771	0.962218						1.00547	1.02066	1.0429
							80900.5	1.0893	1.40559	0.962495						1.00118	1.00098	1.0293
							81100.5	1.08897	1.40379	0.962761						0.977764	1.11401	1.05907
							81300.5	1.08892	1.40257	0.962432						0.978923	1.18937	0.977019
							81500.5	1.08884	1.4015	0.962495						1.0614	1.05232	0.992051
							81700.5	1.08852	1.40018	0.962745						1.03956	0.983811	1.00845
							81900.5	1.08829	1.39821	0.962708						1.04088	1.05909	1.03082
							82100.5	1.08773	1.39589	0.962565						1.01573	1.10147	1.02666
							82300.5	1.08652	1.39275	0.961987						1.03621	1.12971	0.99561
							82500.5	1.08533	1.38927	0.961188						1.02412	1.09644	0.983169
							82700.5	1.08392	1.38587	0.960536						1.0073	1.09546	0.974342
							82900.5	1.08265	1.38255	0.960214						0.993504	1.13743	0.995237
							83100.5	1.08105	1.37879	0.958982						1.03732	1.13596	0.979924
							83300.5	1.07964	1.37532	0.957804						1.01433	1.09421	0.972461
							83500.5	1.0777	1.37116	0.956207						1.0139	1.10714	0.983645
							83700.5	1.07585	1.36715	0.954965						1.01094	1.09799	1.03026
							83900.5	1.07415	1.36327	0.954035						1.0271	1.00094	1.01069
							84100.5	1.07274	1.36007	0.953292						1.04024	1.0315	0.990505
							84300.5	1.07171	1.35739	0.953002						1.01856	1.17828	0.980008
							84500.5	1.07057	1.35464	0.952548						1.0203	1.07738	0.998049
							84700.5	1.06922	1.35123	0.951947						0.988736	0.994612	1.02519
							84900.5	1.06827	1.3483	0.951396						1.01852	1.10923	1.01392
							85100.5	1.06702	1.34554	0.951079						1.02288	1.12599	1.02518
							85300.5	1.0659	1.34293	0.950655						1.04348	1.06181	0.979497
							85500.5	1.06443	1.34041	0.950031						1.01292	1.23075	1.01485
							85700.5	1.06334	1.33811	0.950136						1.02149	1.05658	1.02822
							85900.5	1.06235	1.33614	0.950097						1.0299	1.15725	1.01449
							86100.5	1.06174	1.33428	0.950291						1.01608	0.97628	1.01435
							86300.5	1.06088	1.33203	0.950442						1.02309	1.09651	0.977401
							86500.5	1.05957	1.32938	0.949631						1.04934	1.15057	1.02259
							86700.5	1.0593	1.32801	0.949637						1.03941	1.10877	1.02968
							86900.5	1.05923	1.32704	0.95059						1.02599	1.10806	1.00855
							87100.5	1.05818	1.3251	0.950423						1.02687	0.980213	1.00567
							87300.5	1.05692	1.32296	0.950127						1.00392	1.04793	1.01577
							87500.5	1.05616	1.32107	0.950183						0.997202	1.14311	1.02037
							87700.5	1.05498	1.31869	0.949395						1.03001	1.07796	1.02642
							87900.5	1.05479	1.31757	0.950219						1.00186	1.03782	1.03221
							88100.5	1.05396	1.31557	0.95066						1.00562	1.13831	0.98597
							88300.5	1.05249	1.31286	0.950815						1.03157	1.04763	1.02408
							88500.5	1.05082	1.30967	0.950393						1.02184	1.14617	0.98054
							88700.5	1.05006	1.30766	0.9503						1.04202	1.1391	1.01789
							88900.5	1.04903	1.30524	0.950044						1.05924	1.04631	0.985803
							89100.5	1.04808	1.30301	0.949791						1.02953	1.08583	0.979916
							89300.5	1.04719	1.3009	0.949425						1.00105	1.07825	0.987418
							89500.5	1.04658	1.29913	0.949532						1.02958	1.04635	0.998521
							89700.5	1.04558	1.29678	0.949214						1.03391	1.12637	1.00379
							89900.5	1.04462	1.29443	0.949284						1.04153	1.1707	1.00544
							90100.5	1.04341	1.29223	0.949494						1.00811	1.08094	1.0018
							90300.5	1.04184	1.28912	0.948984						1.06641	1.0697	0.990641
							90500.5	1.04072	1.28613	0.948085						1.02797	1.13899	0.987524
							90700.5	1.04102	1.28507	0.94864						1.02086	1.06618	0.995724
							90900.5	1.04176	1.28424	0.949462						1.0055	1.10221	1.0483
							91100.5	1.04204	1.28274	0.95002						1.02245	0.996133	1.00587
							91300.5	1.042	1.28146	0.950735						1.00834	1.05878	1.02677
							91500.5	1.04267	1.28083	0.951654						1.03357	1.03926	0.990314
							91700.5	1.04312	1.27919	0.95239						0.998175	1.19049	1.01129
							91900.5	1.04307	1.27732	0.952759						1.021	1.08749	1.02685
							92100.5	1.04192	1.27475	0.952228						0.982268	1.07027	1.01745
							92300.5	1.04084	1.27209	0.951994						1.03751	1.16139	1.01713
							92500.5	1.03978	1.26949	0.951016						1.0225	1.15977	1.01317
							92700.5	1.0389	1.26711	0.950283						1.00239	0.990555	1.01669
							92900.5	1.03819	1.26482	0.950106						1.01142	1.14866	1.02642
							93100.5	1.03799	1.26329	0.950367						1.03752	1.0503	1.00774
							93300.5	1.03811	1.26198	0.95056						1.01506	1.09748	0.987016
							93500.5	1.03798	1.26027	0.950636						1.01365	1.04568	1.03754
							93700.5	1.03729	1.25834	0.950499						1.00959	1.07667	1.07652
							93900.5	1.03667	1.25639	0.950563						1.04033	1.08499	1.01367
							94100.5	1.0368	1.25485	0.950968						0.9897	1.16065	0.954836
							94300.5	1.03713	1.25381	0.95171						0.999207	1.11587	1.01845
							94500.5	1.03738	1.2527	0.951922						1.00592	1.17762	0.997451
							94700.5	1.03712	1.25079	0.951736						0.997132	0.983085	1.0027
							94900.5	1.03704	1.24938	0.951872						1.0214	1.18069	1.04137
							95100.5	1.03703	1.24792	0.951744						1.0507	0.972444	1.00802
							95300.5	1.03627	1.2461	0.951231						1.01974	1.09378	1.01074
							95500.5	1.03553	1.24426	0.951161						1.05598	1.13183	1.0268
							95700.5	1.03525	1.24315	0.951311						1.03462	1.0795	1.0012
							95900.5	1.03469	1.24104	0.951077						1.01818	0.966277	0.976014
							96100.5	1.03384	1.23923	0.950748						1.03983	1.06206	1.01528
							96300.5	1.03347	1.23799	0.951172						1.01876	1.12948	0.986201
							96500.5	1.03287	1.23637	0.951971						1.03467	1.08184	1.03328
							96700.5	1.03162	1.23402	0.951987						1.0189	1.04311	1.03123
							96900.5	1.03075	1.23187	0.951685						1.0116	1.07103	0.990018
							97100.5	1.02929	1.22833	0.95061						0.99422	1.01599	1.05606
							97300.5	1.02843	1.2259	0.950392						1.00122	1.18689	1.00671
							97500.5	1.02845	1.22436	0.951195						1.02511	1.07746	0.997131
							97700.5	1.02828	1.22312	0.951827						1.01045	1.12162	1.04523
							97900.5	1.02797	1.22145	0.952047						0.989674	1.13428	1.04161
							98100.5	1.02735	1.21932	0.952016						1.06015	1.05226	0.980945
							98300.5	1.02629	1.2168	0.952414						1.01835	1.06207	0.994595
							98500.5	1.02484	1.21336	0.952033						0.976583	1.08528	1.00392
							98700.5	1.02399	1.21103	0.951909						0.996506	1.01398	1.02401
							98900.5	1.02367	1.20953	0.952767						0.994057	1.00857	0.99952
							99100.5	1.02313	1.20782	0.953036						1.05635	0.995042	1.02603
							99300.5	1.02218	1.20601	0.953206						1.04154	1.09857	1.04299
							99500.5	1.02144	1.20435	0.95399						0.992193	0.955434	1.00185
							99700.5	1.02092	1.20296	0.954617						0.999324	1.03043	0.979972
							99900.5	1.02056	1.20192	0.955177						1.04057	1.03789	0.993307
							100100	1.02039	1.20121	0.955678						1.00671	1.14101	1.02462
							100300	1.0206	1.20057	0.955758						0.985314	1.0088	1.01985
							100500	1.02059	1.19978	0.956291						1.04661	1.07708	0.981422
							100700	1.02103	1.19926	0.957459						0.973107	1.13966	1.01015
							100900	1.02114	1.19803	0.957814						1.02789	1.00882	0.982525
							101100	1.0215	1.19763	0.958364						1.00532	1.2043	1.00443
							101300	1.0219	1.1968	0.958389						1.03724	0.96593	0.979588
							101500	1.02201	1.19589	0.958928						1.01308	1.06611	1.0408
							101700	1.02165	1.194	0.959103						1.03207	1.12168	1.00496
							101900	1.02113	1.1919	0.959073						1.01468	1.07498	1.00399
							102100	1.02013	1.18922	0.958622						1.00956	1.22784	1.01164
							102300	1.01914	1.18699	0.958616						1.02523	1.08763	0.977704
							102500	1.0186	1.18523	0.958627						0.993714	1.0833	0.996068
							102700	1.01796	1.18337	0.958601						0.997626	1.06653	1.04236
							102900	1.01773	1.18145	0.958932						1.03271	1.12161	1.01737
							103100	1.01697	1.17931	0.959073						1.01728	1.06253	1.03277
							103300	1.01675	1.17802	0.959784						0.991726	1.03975	0.987367
							103500	1.01655	1.17708	0.960814						1.02618	1.12409	1.0056
							103700	1.0165	1.1755	0.961844						1.03014	1.06923	1.0071
							103900	1.01613	1.17398	0.961927						0.96705	1.02269	0.994809
							104100	1.0153	1.1717	0.962216						1.04496	1.11605	0.999314
							104300	1.01404	1.16856	0.961436						1.05353	1.00718	1.00778
							104500	1.01248	1.16547	0.960697						1.02678	1.03401	0.999781
							104700	1.01172	1.16342	0.961302						1.02161	1.05227	1.01765
							104900	1.01126	1.16188	0.96244						1.02607	1.02848	0.963883
							105100	1.01163	1.16083	0.963924						1.0053	1.04785	1.03574
							105300	1.01186	1.15963	0.964371						1.00812	1.01733	0.984361
							105500	1.01151	1.15826	0.964863						1.04197	1.13019	1.00726
							105700	1.01148	1.15753	0.965651						1.00715	1.12321	0.979095
							105900	1.01134	1.1565	0.965516						1.02109	1.10239	1.03776
							106100	1.0114	1.15541	0.965817						1.0462	1.19513	1.01807
							106300	1.01136	1.15418	0.96696						1.06135	1.15999	1.02237
							106500	1.0108	1.15221	0.967165						0.974814	0.984893	1.01236
							106700	1.01002	1.15022	0.966888						1.03541	1.04676	0.971785
							106900	1.00926	1.14835	0.967189						1.01895	1.11283	1.01592
							107100	1.0085	1.14643	0.967139						1.02123	1.13815	0.989825
							107300	1.0084	1.14543	0.967451						1.02113	1.01422	1.06646
							107500	1.00863	1.14479	0.968181						1.01407	1.12405	1.00469
							107700	1.0091	1.14458	0.968821						1.01118	1.05648	1.03128
							107900	1.00936	1.1442	0.969235						1.01184	1.08299	1.02192
							108100	1.00976	1.14399	0.970205						1.04983	1.1007	1.0369
							108300	1.01074	1.14463	0.971855						1.06006	1.18059	0.966734
							108500	1.01197	1.14562	0.973748						1.01525	1.10732	1.0096
							108700	1.01265	1.14578	0.974732						1.01125	1.0766	1.02817
							108900	1.01325	1.14566	0.975158						1.00969	1.13375	0.997885
							109100	1.01374	1.14537	0.975698						1.03941	1.0035	1.02888
							109300	1.01437	1.14535	0.976393						1.00993	1.26029	1.01416
							109500	1.01462	1.14473	0.976538						1.04274	1.12487	1.02978
							109700	1.01491	1.14444	0.976721						1.02233	1.03877	1.0309
							109900	1.01536	1.14467	0.977513						1.02178	1.12514	1.03379
							110100	1.016	1.14507	0.978324						1.02594	1.14221	1.01715
							110300	1.01644	1.14483	0.97897						1.03399	1.08912	1.01509
							110500	1.01709	1.14462	0.979733						1.04185	1.0339	1.02367
							110700	1.01729	1.14416	0.980142						0.993818	1.05776	1.01789
							110900	1.0173	1.14365	0.980479						1.02548	1.12939	0.991319
							111100	1.01686	1.14307	0.980524						1.03721	1.10456	1.01551
							111300	1.01693	1.14288	0.98067						1.03881	1.04704	0.969926
							111500	1.01772	1.14343	0.982007						1.0223	1.07884	1.01822
							111700	1.01836	1.1438	0.983161						1.03154	1.10616	0.999465
							111900	1.01843	1.14338	0.983116						1.0208	1.08232	1.02823
							112100	1.01878	1.1431	0.983321						1.03955	1.09102	0.996318
							112300	1.01934	1.14282	0.984076						1.00302	1.09209	1.01547
							112500	1.01985	1.14269	0.984647						0.985179	1.10245	1.03517
							112700	1.02027	1.14242	0.985519						1.02936	1.09437	1.02359
							112900	1.01988	1.14126	0.985034						1.01043	1.07475	1.03516
							113100	1.01972	1.14028	0.985068						1.04084	1.13314	1.0339
							113300	1.01992	1.13957	0.98504						1.01024	1.10448	1.00897
							113500	1.02041	1.13914	0.985422						1.00192	1.13707	0.997523
							113700	1.02032	1.13825	0.985755						1.01976	1.00903	1.00313
							113900	1.02031	1.13778	0.986457						1.01926	1.10443	0.99743
							114100	1.01995	1.13699	0.986419						1.032	1.10156	1.01004
							114300	1.01934	1.1361	0.986511						1.00351	1.15446	1.01843
							114500	1.01828	1.13472	0.986124						1.02055	1.03857	0.991088
							114700	1.01725	1.13314	0.986103						1.00344	0.989095	1.02543
							114900	1.01643	1.13179	0.985817						1.05085	1.07777	0.995844
							115100	1.01575	1.13023	0.985211						1.03396	1.072	1.06084
							115300	1.01601	1.12996	0.985589						1.03986	1.01047	0.978722
							115500	1.01589	1.1296	0.98621						1.03047	1.16395	1.02438
							115700	1.01492	1.12812	0.985879						1.02388	1.13256	1.01325
							115900	1.01343	1.126	0.984965						0.997141	1.03358	0.995515
							116100	1.01119	1.12311	0.983438						1.00615	1.06543	0.996006
							116300	1.0089	1.11949	0.981363						1.03712	1.01954	1.00229
							116500	1.00668	1.11603	0.979723						1.02689	1.11779	0.986612
							116700	1.00467	1.11352	0.978238						1.04817	1.10823	0.977623
							116900	1.00381	1.11217	0.977754						1.03445	1.11036	0.986391
							117100	1.00352	1.11172	0.977824						1.02694	1.19444	0.999619
							117300	1.00313	1.11161	0.977593						1.01574	1.03719	1.03824
							117500	1.00279	1.11137	0.978469						1.02654	1.10886	1.02599
							117700	1.00253	1.11113	0.979147						0.996296	1.06644	1.03603
							117900	1.00179	1.11019	0.978895						1.00787	1.09291	1.01775
							118100	1.00021	1.10825	0.978049						1.01876	1.08032	1.02909
							118300	0.998654	1.10622	0.977497						1.00709	1.10259	0.98532
							118500	0.997031	1.10454	0.976746						1.03388	1.11315	0.985208
							118700	0.996465	1.10373	0.976673						1.02886	1.14886	1.04412
							118900	0.995778	1.10291	0.976521						1.01472	1.11276	0.994804
							119100	0.99443	1.10161	0.976093						0.996764	1.11961	0.978428
							119300	0.993149	1.10035	0.975421						1.02744	1.03432	1.01403
							119500	0.992571	1.0996	0.976166						1.01948	1.13126	1.05937
							119700	0.992415	1.09917	0.976656						1.04793	1.08648	1.02635
							119900	0.991525	1.09776	0.97626						0.995718	0.963007	0.988114
																1.02729	1.01885	0.938597
																0.99372	1.06696	1.02641
																0.998802	1.09441	0.999293
																1.01245	1.07016	1.0152
																1.03788	1.09288	0.989031
																1.03818	1.05345	1.04116
																1.01104	1.08007	0.995432
																1.02424	1.11723	0.988654
																1.01321	1.11389	0.985165
																1.03724	1.10291	0.988771
																1.01418	0.990622	1.024
																1.03806	1.09418	0.982527
																1.03483	1.11424	1.04204
																0.997007	1.02364	1.01807
																1.0192	1.15085	1.01962
																0.980401	1.03047	0.994528
																1.00518	1.08528	1.0144
																1.06506	1.07388	0.981922
																1.00774	1.13895	1.00524
																1.01139	1.0378	0.98874
																1.02059	1.10578	1.03675
																1.01087	1.02029	0.995519
																1.02572	1.0596	0.992835
																1.008	1.06992	1.00158
																1.01513	1.06855	0.992855
																1.03689	1.16573	1.01683
																1.01286	1.11535	0.973252
																1.03806	1.19083	1.00949
																1.01227	1.09206	1.03141
																1.00744	1.22164	1.00251
																1.01573	1.12803	0.989384
																1.01466	1.08951	0.993767
																1.052	1.03977	1.02796
																1.02715	1.0068	1.00779
																1.02475	1.07191	0.982029
																1.01089	1.04714	1.00884
																1.02008	1.15206	0.992713
																0.990781	1.05319	1.00763
																1.00659	1.05037	1.00153
																1.00392	1.19086	1.00191
																1.04767	1.06659	1.02381
																1.00781	1.14278	1.02131
																1.04963	1.1725	1.02391
																1.0176	1.14963	0.957706
																1.02791	1.08833	1.03582
																0.982802	1.03765	0.995398
																1.02549	1.03874	1.01614
																1.00642	1.07147	1.00236
																1.01294	1.10197	1.03469
																0.998434	1.1366	1.02725
																0.991146	1.08652	0.97934
																1.02645	1.04352	0.992197
																1.0274	1.19646	0.983064
																0.991568	1.08696	1.03189
																1.00335	1.01033	1.03163
																1.00194	1.10538	1.0201
																0.968684	1.14231	1.03264
																1.03925	1.03177	0.97472
																1.03342	1.12592	1.01618
																1.02394	1.12913	1.01053
																1.00385	1.11673	0.98427
																1.03472	1.09169	1.00173
																1.00844	1.03971	1.04228
																0.979568	1.05967	1.02585
																1.03764	1.08843	1.0088
																1.02238	1.05252	0.988341
																1.04288	1.06107	1.01912
																1.0426	0.965675	0.987425
																0.993822	1.13882	1.05251
																1.04895	1.10814	1.01554
																1.01841	1.06986	1.00197
																1.03555	1.00626	1.02196
																1.04916	1.01505	1.01322
																1.03262	1.08744	1.02528
																0.989663	1.06922	0.98879
																1.05665	1.04522	0.994431
																0.997298	1.13723	1.00478
																1.05561	1.13019	1.03274
																1.00292	1.09917	1.00666
																1.03161	1.06016	0.988526
																0.995037	1.12312	1.00221
																1.02853	1.10681	1.00141
																1.02599	1.04314	0.989088
																1.02757	1.15941	1.01534
																1.03372	1.1311	1.02499
																1.02837	1.11625	1.01845
																1.04421	1.01362	0.983584
																1.03232	1.10306	1.01414
																1.03954	1.062	1.00287
																1.00168	1.12621	1.02648
																1.00451	1.11138	0.989901
																1.03209	1.06984	1.01105
																1.00417	1.10651	1.01539
																0.991234	1.22261	1.03175
																0.994893	1.06326	1.0197
																1.04843	1.13195	1.03257
																1.01506	1.11765	1.01164
																0.975281	1.03506	1.00338
																1.01301	0.992196	0.988866
																1.00845	1.03186	0.997259
																1.04062	1.05931	0.984876
																1.01743	1.01625	1.02321
																1.00129	1.02272	1.00398
																1.02021	1.04997	1.00493
																1.02775	1.12479	0.985504
																1.05277	1.1273	1.01861
																1.01984	1.11171	0.987824
																1.02447	1.1065	0.973945
																1.02711	1.00772	1.00191
																1.01971	1.10152	1.0364
																1.04538	1.10321	1.01186
																1.00933	1.05394	0.999509
																1.04618	1.13909	0.976346
																1.00542	1.03379	1.01391
																1.02136	1.1464	0.976423
																1.04228	1.01627	0.996447
																0.992747	1.12917	0.991321
																1.00345	1.11124	1.00169
																0.994733	1.0304	1.02285
																1.00759	1.05439	1.02867
																1.00188	1.14434	0.988523
																1.01934	1.10007	0.976199
																1.02557	1.01325	1.00698
																1.02622	1.114	1.01084
																1.0454	1.00936	1.01858
																1.00327	0.97935	0.99146
																1.04252	1.09843	1.00512
																1.02681	1.1234	1.01253
																0.992206	1.08257	1.00897
																0.989345	1.18333	0.979167
																0.994589	1.01748	1.00172
																1.0127	1.00906	1.01687
																1.04427	1.09515	1.02798
																0.994951	1.0888	1.02521
																1.04401	1.08118	1.02434
																1.03183	1.08794	1.01412
																1.01307	1.11449	0.977427
																1.03147	1.0249	1.03267
																1.00542	1.10246	1.01605
																1.00609	1.01071	1.03639
																1.06672	1.03167	0.957357
																1.02682	1.05632	1.01193
																1.03194	0.918179	1.01637
																1.01707	1.08201	1.03917
																1.02082	1.11999	0.985536
																1.01676	1.02164	0.964889
																1.00982	0.975367	1.01366
																1.033	1.03002	1.00381
																1.03105	1.12345	0.998354
																1.03133	1.09565	0.967423
																0.999133	1.03388	1.02336
																1.00883	1.11712	1.03816
																1.00355	1.0828	1.00868
																1.02084	1.06449	1.01134
																1.04771	1.07445	1.00092
																0.984185	0.9637	1.01554
																1.00796	1.09985	0.975771
																1.0144	0.970418	0.979762
																1.03991	1.03593	1.00682
																1.03323	1.05435	0.985426
																1.03751	0.982145	1.05239
																1.04252	1.09629	0.985095
																1.03131	1.10735	1.00007
																1.00378	1.09273	1.04182
																0.998407	1.12247	0.986397
																1.00456	1.08932	1.04323
																1.06321	1.06905	0.997895
																0.994086	1.11205	0.996396
																0.972512	1.18288	0.988624
																1.03352	1.0469	0.990348
																1.00143	1.13178	1.01988
																1.0756	1.02892	0.989605
																1.03959	0.954297	1.0089
																1.03146	1.13071	1.03561
																0.994139	1.13543	0.996139
																1.03019	1.08622	0.970491
																1.01758	0.962206	1.04771
																1.02086	1.14427	0.985194
																1.03902	1.06129	1.0137
																1.01539	1.03364	1.03185
																1.03739	0.993627	1.01537
																1.02043	1.15906	0.992154
																0.997923	1.03071	1.00921
																1.02151	1.19	0.975001
																1.0202	1.1129	1.0112
																0.989513	1.17198	1.01403
																0.993593	1.07698	1.01424
																1.03714	1.07234	1.04032
																1.07495	1.00448	0.999423
																1.00447	1.21706	1.02676
																1.03261	1.07562	1.01277
																1.00804	1.09891	1.04489
																1.01561	1.13413	1.0312
																1.01182	1.03951	1.00365
																1.02478	1.08119	0.987899
																1.02194	1.10159	0.981443
																1.03002	1.07209	1.02271
																1.03082	1.00787	0.994983
																1.01226	1.06959	0.990306
																1.026	1.11268	1.00797
																1.04786	1.04349	1.02438
																1.01803	1.13486	1.00536
																1.01823	1.03266	0.984649
																1.0242	1.11927	0.986157
																0.998626	1.12401	1.01194
																1.02963	1.23774	0.981644
																1.02254	1.02531	0.989682
																0.995867	1.0976	1.01181
																1.02023	1.16224	0.990975
																1.03337	1.14795	1.03628
																1.02362	1.07842	1.02806
																1.00098	1.11768	1.01469
																1.03145	1.0137	1.00194
																1.0204	1.05383	0.991106
																0.993821	1.02018	1.02175
																1.0332	1.03898	1.02576
																0.998256	1.04693	0.989235
																1.0098	1.01396	1.02342
																1.01736	1.0507	0.995251
																1.03434	1.06638	1.00671
																1.01876	1.05445	1.0022
																1.0152	1.10617	0.958347
																1.0134	1.02575	0.99448
																1.02629	1.14311	1.04843
																1.0441	1.07551	1.04124
																0.988336	1.07096	1.019
																1.03647	1.12713	0.968008
																1.03603	1.00744	1.0241
																1.04599	1.09843	1.03426
																1.01051	1.18636	0.999596
																1.02823	1.07813	0.991263
																0.998419	1.08309	1.03077
																1.0062	1.16929	1.03644
																1.0164	1.09266	0.998663
																1.03883	1.12608	1.0423
																1.0007	1.09918	1.0001
																1.00941	1.04855	1.0427
																1.04891	1.03309	1.00049
																1.0692	1.08407	0.968783
																1.02776	1.20385	1.01888
																1.02256	1.10663	1.01914
																1.03638	1.06981	1.02113
																1.01121	1.1082	1.02634
																1.00609	1.1266	1.00914
																1.02656	1.04837	0.976942
																1.03384	1.18275	1.00666
																1.06322	1.16125	0.998726
																1.00231	0.997425	1.03072
																1.02714	1.07105	0.969867
																1.04373	1.00174	0.960859
																1.00809	1.08977	1.03183
																1.01991	1.15815	0.988052
																1.03317	1.1636	1.0404
																1.0044	1.06133	1.02679
																1.01901	1.11902	1.02902
																1.02487	1.00926	1.00947
																1.02438	1.07968	0.985267
																0.969558	0.950951	0.973447
																1.04505	1.12869	0.984292
																1.00388	0.97584	0.991848
																1.0067	1.15961	1.00295
																1.00787	1.18711	1.00213
																1.0048	1.1158	1.00519
																1.01875	1.01746	0.993768
																1.00514	0.930828	1.01812
																1.00028	1.05764	0.998859
																1.04842	1.21173	1.04437
																1.02017	1.06973	0.988453
																1.04148	1.01629	1.01156
																1.00561	1.07289	1.00323
																1.00696	1.05754	0.992301
																1.02602	1.06265	1.03948
																1.01977	1.09616	1.0004
																1.02881	1.1732	1.00206
																1.03041	1.0662	1.0244
																1.04155	1.02711	1.00939
																1.03194	1.00038	0.993488
																1.01182	1.11744	1.00216
																1.01622	1.14167	0.996015
																1.02591	1.09904	0.999811
																1.01165	0.975943	1.003
																1.01967	1.0842	0.984311
																0.986739	1.024	1.03569
																1.02934	1.10549	1.01483
																1.01118	0.968745	0.995493
																1.01373	1.15192	0.957459
																0.998406	1.1515	1.00434
																0.994454	1.05075	1.03005
																1.02645	1.0091	0.999808
																1.02193	1.0366	0.985816
																1.00182	1.03905	0.985536
																1.0369	1.08774	1.0063
																0.994048	1.01429	0.995222
																0.994548	1.18208	0.988049
																1.03418	1.01525	0.985569
																1.03192	1.19921	1.00485
																1.00353	1.1266	1.01538
																1.02637	1.10151	1.02094
																1.02445	1.09673	0.974907
																1.00658	1.13171	1.00146
																1.02414	1.07756	0.973116
																1.00449	1.1009	0.993732
																1.0281	1.02734	0.978152
																1.00493	1.02442	1.02139
																1.0373	1.11511	1.01365
																1.03028	1.23827	0.9944
																1.03102	1.07022	1.03079
																1.00948	1.1795	0.996211
																1.05954	1.15328	1.01283
																1.03252	1.20265	0.976178
																0.993707	1.17286	1.02725
																1.01622	1.03689	1.00564
																1.01768	1.06499	1.0152
																1.00869	1.01368	0.982496
																1.0108	1.0788	1.02829
																1.00651	1.10607	0.990473
																1.0022	1.07239	1.00702
																1.02526	1.14408	1.01024
																1.0488	1.14686	1.0024
																0.990388	1.07173	1.0206
																0.999304	1.18755	0.985581
																1.03287	1.07697	0.994847
																1.00814	1.14472	0.995325
																1.0126	1.13704	1.01315
																0.999171	1.00771	1.00958
																1.00252	0.978264	0.996185
																1.01395	1.02466	0.992253
																1.01336	1.07312	0.995396
																1.03134	1.09647	1.00545
																1.01003	1.04984	1.02937
																1.04629	1.10937	1.02256
																1.0273	1.16865	1.00074
																0.997675	1.11475	1.03618
																1.05347	1.14471	1.03175
																1.00946	1.11768	1.0357
																1.03279	1.16237	1.02344
																1.00547	1.06354	0.995557
																1.04549	1.06207	1.06414
																0.973981	1.12249	1.03976
																1.00941	1.12508	0.986062
																1.02161	1.04295	0.989717
																1.05064	1.10602	1.02391
																1.02017	1.02404	1.00728
																1.06232	1.11449	1.02313
																1.00208	1.05055	0.963704
																0.961262	1.01088	0.987713
																1.01922	1.10949	1.02597
																1.03917	1.1731	0.993979
																1.01019	1.17928	1.03336
																1.00164	1.23684	1.01397
																1.00485	1.20503	1.00893
																0.984642	1.16404	0.993593
																0.997664	0.956945	1.01094
																1.01083	1.05197	1.02267
																1.00465	1.16771	1.01228
																1.01742	1.14662	1.02852
																1.05619	1.1468	1.02916
																1.01315	1.12084	1.02002
																1.00474	1.14565	1.00838
																1.03686	1.06363	1.01958
																1.05547	1.01477	1.03507
																1.03217	1.07471	1.03476
																1.01965	1.11831	0.9953
																1.03516	1.06249	1.0074
																1.01823	1.03053	1.01225
																1.02333	1.1089	1.04109
																1.01401	1.0574	1.0021
																1.0187	1.0738	1.00639
																1.00332	1.03135	1.02571
																1.00553	1.02704	1.02195
																0.989209	1.07759	0.977478
																1.0443	1.06667	0.992733
																1.01196	1.03621	1.00031
																1.02504	1.11989	1.04229
																1.05786	1.12765	0.985041
																1.02224	1.06687	1.00013
																1.01623	1.03211	1.00915
																1.01787	1.12423	1.01457
																1.02212	1.14184	1.01978
																1.04763	1.04759	1.01638
																1.03642	1.10237	0.999078
																0.990578	1.13458	1.03076
																1.01016	1.19797	0.980079
																1.0089	1.08413	1.00488
																1.0513	1.07478	1.02831
																1.01218	1.05471	1.02268
																1.05072	1.16832	0.989741
																1.00755	1.0381	1.04307
																1.02288	1.12383	1.02723
																1.0395	1.15465	1.01054
																1.02425	1.05653	1.03097
																1.00519	1.05653	1.00632
																1.01783	1.08986	1.00458
																1.02238	1.16986	1.03289
																1.06514	1.05853	0.990109
																1.05593	1.02834	0.999051
																0.991215	1.01234	1.01989
																1.05951	1.17989	0.980122
																1.03322	0.963901	1.01696
																1.04023	1.01723	0.98603
																0.988829	1.21736	1.04373
																0.988649	1.04794	1.01813
																1.02947	1.0892	0.987253
																1.01187	0.951812	1.00632
																0.996416	1.04724	0.989363
																0.989632	1.18525	1.04324
																1.02186	1.12858	1.01081
																1.01263	1.07356	0.999247
																1.0026	1.20121	1.02979
																1.01536	1.0879	0.997834
																1.01293	1.06522	1.00042
																1.03253	1.14269	1.01604
																1.00169	0.981693	0.982427
																1.00912	1.11493	1.0461
																1.02445	1.08423	1.01751
																1.02172	1.08798	1.02099
																1.03482	1.09625	1.00907
																1.01468	1.09187	0.998873
																1.02622	1.14916	1.02913
																1.02309	1.10995	1.01939
																1.01709	1.08438	0.991033
																1.01878	1.07504	0.980615
																0.993219	1.17314	1.00142
																1.05333	1.13388	1.02185
																1.03948	1.10836	0.994056
																1.02017	1.02755	1.04351
																1.02959	1.03416	1.00962
																1.0109	1.09665	1.03627
																1.03685	1.04041	0.968984
																1.0531	1.07689	0.985294
																1.00197	1.10361	1.00043
																1.01411	1.06877	1.03831
																0.97012	1.15641	0.969332
																1.01637	1.12016	1.00523
																0.992111	1.02584	0.995062
																0.999742	1.13598	1.0329
																1.03072	1.15214	1.03542
																1.00794	1.10793	1.02859
																1.03356	1.10101	0.995178
																1.02171	1.0579	0.983665
																1.00916	1.06299	0.999639
																1.03764	1.06642	1.00154
																1.02365	1.07241	1.03433
																1.0059	1.13822	1.02424
																1.03137	1.12211	1.00464
																1.03698	1.09829	0.983529
																1.00019	1.11315	1.01872
																1.00752	1.08399	1.0454
																1.01212	0.978282	0.962778
																0.971304	0.952207	1.02106
																1.02637	1.08581	1.00514
																1.05297	1.16762	1.01539
																1.00725	1.0573	0.993887
																1.02634	1.04411	1.04074
																1.02059	1.05183	1.02476
																1.01298	1.15775	1.02394
																1.01081	1.15603	1.03673
																1.03168	1.14206	1.00704
																1.02396	0.994779	1.02446
																1.02389	1.15377	1.01813
																1.04496	1.02351	1.0162
																1.01836	0.968703	1.02207
																1.00972	1.24514	0.99998
																1.02503	1.15907	1.02435
																1.0224	1.06981	1.01189
																1.03925	1.11196	1.04603
																1.02272	1.09832	0.998091
																1.016	0.971115	1.0069
																1.01143	1.09005	1.0247
																1.01673	1.07841	0.994456
																1.02846	1.05508	1.01232
																1.0121	1.14156	0.994849
																1.03249	1.05521	1.02513
																1.04997	1.01466	0.967784
																1.02446	1.12436	1.02394
																1.03628	1.1709	0.980307
																0.964448	1.08939	1.00953
																0.989597	1.1657	1.02253
																1.01161	1.20306	0.980296
																1.00637	1.19212	0.988248
																1.01712	1.08632	0.992795
																1.02726	1.02929	1.00853
																1.02462	1.02086	1.0196
																0.972222	1.0234	0.97779
																1.01443	1.30187	1.00316
																1.0166	1.09078	0.975277
																1.03682	1.22434	1.05561
																1.02693	1.04867	1.04085
																1.03688	1.05862	0.986576
																0.999384	1.22262	0.99554
																1.0349	1.09508	1.05845
																1.05495	1.04046	1.0264
																1.03112	1.12131	1.02518
																1.02211	1.0451	0.980509
																1.03585	1.04105	0.985318
																1.03369	1.19958	1.01516
																1.01585	1.11483	1.00608
																1.02738	1.08922	0.973074
																1.01324	1.10813	1.03142
																0.987219	1.27537	0.981367
																0.983577	1.10421	1.02041
																1.0203	1.10893	1.03017
																0.995015	1.09201	1.03029
																1.04636	0.936195	1.00109
																0.970998	1.00774	1.00436
																1.01786	1.08267	0.976586
																1.03901	1.17318	0.989995
																1.00652	1.0695	0.984498
																1.02883	1.09003	0.989613
																1.01269	0.98768	1.01541
																1.03594	1.06617	1.01085
																1.00763	1.06918	1.05068
																1.02451	1.02167	0.982217
																1.03219	0.987013	1.01579
																1.04864	1.04071	1.01527
																1.01025	1.19009	1.00148
																1.00625	1.09275	1.02683
																1.01736	1.07758	1.00739
																1.02499	1.17262	1.02349
																1.00346	1.09063	0.973672
																1.05286	1.0749	0.997939
																1.04378	1.17897	1.02608
																1.06128	1.07133	0.994322
																1.02994	1.1058	1.01951
																1.01439	1.01773	0.986838
																0.980168	0.964536	0.977732
																0.994297	1.10386	1.00025
																1.00715	1.11613	0.993552
																1.00987	1.08195	1.01681
																1.01762	1.04887	0.982284
																1.02657	1.16768	0.990142
																1.01474	0.957294	0.975311
																1.05767	1.07579	1.01508
																1.06751	1.09086	1.06019
																1.03255	1.03822	0.988535
																1.05283	0.993238	1.00702
																1.05176	1.16659	1.0251
																1.00595	1.04446	1.02004
																1.00466	1.0454	1.00423
																1.00129	1.07645	0.991559
																1.04556	1.06136	0.99162
																0.988157	1.05572	1.0411
																1.03404	1.04978	0.989065
																1.00912	1.13889	0.988814
																1.01218	1.08173	1.03287
																1.02371	1.06122	1.01177
																1.04655	1.08987	1.02782
																1.04572	1.03693	0.988272
																1.02744	1.13212	0.997907
																1.00296	1.03762	1.00665
																1.01035	1.07943	1.02575
																1.05647	1.18423	0.999627
																1.02214	1.02894	0.996471
																1.01337	1.05931	1.00004
																1.00839	1.22457	1.00309
																0.998677	1.07376	1.03632
																1.01773	1.07844	0.9993
																1.0204	1.12453	1.01601
																1.00915	1.11292	1.01462
																1.07442	1.14856	1.02403
																0.997947	1.20343	0.999512
																1.00118	1.00235	1.0423
																0.995998	1.10659	1.01147
																1.03196	1.06316	0.994893
																1.03328	1.18816	1.03063
																1.00736	1.06265	1.02425
																1.00202	1.05666	0.981155
																1.03457	1.05	1.01437
																1.033	1.19971	0.995288
																0.987189	1.0488	1.00138
																1.01059	1.05595	1.02319
																1.03343	1.101	1.01444
																1.00365	1.11178	1.00985
																1.03774	1.11888	1.02721
																1.03096	1.13427	1.01545
																1.01838	1.12193	1.01166
																0.992518	1.10294	1.02689
																1.02806	1.11678	1.03266
																1.01579	1.08047	0.993485
																0.997424	1.1262	1.0465
																1.02242	1.07465	1.07076
																1.02212	1.07036	1.01216
																1.03867	1.06303	1.00714
																1.03103	0.991836	1.00784
																1.02136	0.997622	1.01707
																1.01788	1.09522	1.02666
																1.04687	1.08601	1.03221
																1.01928	1.12654	1.01101
																1.03792	1.0864	0.9837
																1.01856	1.05776	1.03544
																1.01331	0.989455	1.01144
																1.02551	1.07169	1.02774
																1.00908	1.07746	0.99837
																0.996239	1.14087	0.989838
																1.02644	1.10287	1.00066
																1.03842	1.03676	0.990595
																1.04915	1.17501	1.03075
																1.02105	1.11544	1.00136
																0.991255	1.10709	0.993939
																1.02197	1.0632	1.02209
																0.995387	1.02732	1.00207
																1.02256	1.167	1.0567
																0.999065	1.22972	0.983132
																1.00371	1.06399	0.996073
																1.02471	1.03046	1.00796
																1.03494	1.05585	1.01881
																1.02071	0.986283	0.9969
																1.00438	1.09672	1.00014
																1.00219	0.943599	1.06354
																0.986949	1.04653	0.975597
																1.04807	1.10487	1.01317
																0.977311	1.01547	1.01868
																1.02302	1.18443	0.992696
																1.06501	1.10783	0.998711
																1.01881	1.06006	1.01332
																1.00498	1.04974	0.984542
																1.01469	1.09081	0.980679
																0.991003	1.00689	0.989124
																1.02677	1.1173	1.00576
																0.979836	1.08817	1.0172
																0.989101	1.10252	1.00441
																1.03951	0.973991	0.998835
																1.06817	1.16674	1.003
																1.01336	1.08522	1.05815
																1.04553	1.10889	0.994134
																1.01857	1.15744	1.00039
																1.00193	1.10391	1.01228
																1.0095	1.0931	1.01706
																0.999301	1.13165	1.01075
																1.00295	1.10086	0.989017
																1.02514	1.06565	1.0336
																1.01676	1.02384	1.00877
																1.02755	1.08249	1.02638
																1.02424	0.982692	0.998668
																1.01432	1.03968	1.05365
																1.01776	1.0606	1.04242
																1.01895	1.33804	1.02041
																1.04867	1.09858	0.9991
																1.0247	1.10164	1.0036
																1.00847	1.22142	0.98772
																1.02345	1.22579	1.02412
																1.01724	1.11744	0.975997
																1.02107	1.04214	1.00541
																1.01883	0.952037	0.976908
																1.03282	1.12713	1.04191
																1.02269	1.03868	1.02917
																1.01459	1.0927	1.04177
																1.02195	1.11611	1.00138
																1.03825	1.12082	1.0358
																1.02242	1.00971	1.03201
																1.01651	1.13808	0.997539
																1.0407	1.15548	1.03997
																1.01954	1.07374	1.02923
																0.987733	0.986972	0.994285
																1.03543	1.0107	0.994685
																1.02789	1.05037	0.998687
																1.00574	1.19821	1.00379
																1.03568	1.15191	1.04526
																1.02224	1.08949	1.02353
																0.993822	1.00652	1.04014
																1.00882	1.05937	1.0452
																1.0098	1.07946	1.02784
																1.02106	1.04576	1.0002
																0.992916	1.01704	0.98379
																1.00378	1.14328	1.03394
																1.02224	1.04111	0.973315
																0.996738	1.11474	0.992661
																1.03038	1.1007	1.01822
																1.03057	1.07736	1.04321
																1.02774	1.15746	1.01547
																1.02184	1.11506	1.03406
																1.01432	1.03577	0.988128
																1.00385	1.00552	0.966181
																1.05461	1.07694	0.991588
																1.04784	1.12548	0.990316
																1.03141	1.09996	0.992085
																1.04015	1.20726	1.0304
																1.00117	1.04931	1.01267
																1.04027	1.11596	0.980071
																1.03437	1.15323	1.01585
																1.05591	1.00655	1.01534
																0.960641	1.03365	1.02955
																1.0238	1.13117	0.965558
																0.997553	1.0672	1.0247
																0.954671	1.08357	1.01266
																1.05254	1.1286	0.998825
																1.02844	1.05871	0.979971
																1.02218	1.02167	1.02229
																1.00134	1.05808	1.02975
																1.02469	1.02848	1.0315
																1.04392	1.11102	1.00968
																1.02045	1.16844	1.02763
																1.01341	1.03344	1.02659
																0.993079	1.07607	0.986681
																0.983156	1.16333	1.01001
																0.963772	0.985074	1.03261
																1.04306	1.1998	1.025
																1.01373	1.06577	1.05542
																1.01632	1.13273	0.988835
																1.02321	1.00062	1.03043
																1.03246	1.16689	0.980313
																1.02239	0.974796	1.03778
																1.01144	1.04993	1.01386
																1.06267	0.948023	1.04925
																0.994906	1.1555	1.01773
																1.05069	1.14448	1.04331
																1.02867	1.03313	0.970763
																1.03871	1.08398	1.05201
																1.03069	1.03714	1.01331
																1.01996	0.975925	0.977889
																0.981903	1.05229	1.01529
																0.983561	1.13978	0.995034
																1.03634	1.13798	1.02302
																1.01777	1.14413	1.03023
																0.986348	1.08017	0.979641
																0.996851	1.16891	1.01494
																1.04357	1.18291	1.01618
																1.02959	1.19336	1.04048
																1.03823	1.13616	1.04404
																1.01717	1.05985	1.01825
																1.00076	1.05949	1.0333
																0.978921	0.998229	1.0253
																1.06022	1.04591	0.985747
																1.01773	1.11714	1.03768
																1.01522	1.16144	0.991071
																1.0363	1.13004	1.03618
																1.05514	1.16862	1.02513
																1.01244	1.22233	1.01467
																1.00312	1.05433	0.98979
																1.01102	1.11997	1.01994
																1.02807	1.15856	0.991518
																1.02206	1.08161	1.05366
																1.02395	1.02604	1.02394
																1.02089	1.05638	0.98064
																0.995538	1.02288	1.00023
																0.989951	1.1471	0.947875
																1.06111	1.16065	0.999052
																1.05074	1.04287	1.01522
																1.04613	1.16159	1.00598
																1.01922	1.08052	0.985062
																1.01561	1.09408	1.03742
																1.00373	1.07263	1.01917
																1.01412	1.13429	1.00291
																1.0179	1.05311	1.0107
																1.02871	1.06607	0.988262
																0.999964	1.00536	1.05083
																1.01618	1.10313	1.02729
																1.04443	1.07855	1.00488
																0.992826	1.21629	0.96124
																1.03562	1.03844	0.980166
																1.04631	1.12794	1.03433
																1.04871	1.05076	1.01619
																1.03337	1.13356	0.973868
																1.03114	1.13728	1.00313
																1.00505	1.13475	1.01581
																1.01826	1.06487	0.991492
																1.02404	1.06662	1.04454
																1.01482	1.11415	0.983399
																1.03821	1.20068	1.00265
																0.986019	1.13165	1.02122
																1.02047	1.15157	1.00371
																1.01509	1.10239	0.960615
																1.02547	0.992952	1.02185
																1.02197	1.05403	0.995753
																1.02581	1.18385	1.03011
																1.0132	1.02314	0.993887
																1.00435	1.06738	0.987974
																1.03885	0.959855	0.993837
																1.03079	1.06635	1.02874
																1.02041	0.966631	1.02073
																1.0419	1.10298	1.01289
																1.04286	1.06784	1.03045
																1.03083	1.03326	0.984272
																1.01175	1.03278	1.05009
																1.01607	1.12934	0.976491
																1.04319	1.13975	1.02099
																1.01949	1.06882	1.05597
																1.04698	1.12634	1.04273
																1.03002	1.03848	1.01406
																0.974553	1.06072	1.00738
																0.965157	0.978502	1.02855
																1.06304	1.17336	1.02159
																1.03568	1.05633	1.01389
																1.03279	1.14779	1.00535
																1.0186	1.09172	1.02135
																1.00988	1.08455	0.992975
																1.03092	1.02774	1.06061
																1.00714	1.10826	1.02443
																1.01886	1.10789	1.0315
																1.0253	1.24058	1.00973
																1.04807	1.1315	1.01244
																1.00098	0.975712	1.03254
																1.04435	1.14706	1.02907
																1.02719	1.20233	0.989253
																1.01139	1.05801	0.991083
																1.04589	1.1014	1.00214
																1.01217	1.02694	0.982852
																0.984356	1.22705	1.00735
																1.06028	1.16422	0.989505
																1.01892	1.13997	1.01018
																1.01629	1.0769	0.970156
																1.01191	1.05584	0.995625
																1.04623	1.13755	1.0332
																1.0475	1.25704	1.02317
																1.0147	1.09976	1.01526
																1.03847	1.03539	1.01009
																1.03869	1.17356	0.958527
																1.03114	1.07666	0.959152
																1.06587	0.999673	1.02285
																1.02471	1.17749	0.995935
																1.03952	1.02026	1.03496
																1.0328	1.05418	1.00722
																1.07863	1.12127	1.01152
																1.00332	1.15766	1.00823
																1.01174	1.09674	0.971025
																0.963671	1.22482	0.988834
																1.03332	1.19038	1.00702
																1.00605	1.06414	1.03633
																0.998277	1.02127	0.979695
																1.02797	1.07267	1.01684
																1.00599	1.05408	1.03007
																1.02959	1.17011	1.03614
																1.00843	1.10162	1.00898
																1.04049	1.04398	1.01051
																1.06226	1.02198	1.04144
																1.0163	0.945444	0.980484
																1.03365	1.07881	0.988944
																1.02511	1.14009	1.04299
																1.03958	1.02772	1.02384
																0.990453	1.02454	1.02749
																1.02051	1.03957	0.999232
																1.04188	1.05316	0.981124
																1.03237	1.09256	0.948847
																1.05512	0.967603	1.04922
																0.97899	1.12525	0.999647
																1.00105	1.03122	1.02401
																1.01229	1.11231	1.01333
																0.989374	1.1433	0.982708
																0.974037	1.01867	1.02283
																1.00254	1.23952	0.990871
																1.03732	1.1716	1.01478
																1.0334	1.22878	1.00431
																1.01092	1.09438	1.02378
																1.01341	1.15527	1.02918
																1.02676	1.23289	1.02139
																1.06198	1.12762	1.00501
																0.994366	1.02488	1.02771
																1.0051	0.977398	0.971785
																1.04963	1.06531	1.00655
																1.01784	1.02701	0.990768
																1.01788	1.02123	1.01138
																1.00547	1.26343	0.985964
																1.02634	1.04616	1.00463
																1.00794	1.0315	0.965238
																1.0166	1.10753	1.02952
																1.031	0.976595	1.0024
																1.01443	1.07517	1.01175
																1.00111	1.12073	0.978407
																1.04762	1.0166	1.01888
																1.05423	1.01904	0.959065
																1.03629	1.10656	1.04129
																1.00848	1.05851	1.02397
																1.04207	1.03511	1.03683
																1.04814	1.17814	1.03853
																1.02638	1.05539	1.00418
																0.996504	1.07213	1.03252
																1.01234	1.02507	1.03814
																1.01606	1.11431	1.01996
																1.03274	1.0716	0.994112
																0.999768	1.04312	0.996463
																1.00549	1.07619	0.986341
																1.03611	1.06358	1.00751
																1.05772	1.06404	1.02865
																1.0083	1.19055	0.993317
																1.04082	1.02863	1.01456
																1.01037	1.05978	0.972039
																1.01677	1.02701	0.994068
																1.03852	1.06611	0.989554
																1.00917	1.0899	0.975517
																1.01753	1.0953	1.01935
																1.01852	1.14752	0.992452
																1.00424	1.15996	1.0105
																1.00303	1.11579	0.999815
																1.04377	1.04221	1.00825
																1.03526	1.10668	1.02565
																1.02628	1.05077	1.00776
																0.961042	1.03444	1.00947
																1.00833	1.13429	0.994788
																0.971608	1.15302	1.01267
																1.02608	1.00046	1.0275
																1.02446	1.00738	0.996011
																0.987629	1.06072	1.01213
																1.01107	1.17583	1.03966
																1.01861	1.0972	1.00035
																1.03073	1.09685	0.975251
																1.02974	1.15616	1.01728
																0.990631	1.21858	1.0235
																1.00243	1.05487	0.982158
																1.01949	1.05126	1.02966
																0.993415	1.11504	1.01411
																1.02996	0.989316	1.02565
																1.03676	1.13464	0.987826
																1.02821	1.11839	1.01094
																1.00446	1.0853	0.980197
																1.02268	1.04239	1.02097
																0.998726	1.11679	0.984869
																1.02348	1.18161	1.01658
																1.0196	1.03131	0.977511
																1.00091	1.08846	1.00928
																1.00982	0.98188	1.00418
																1.0322	1.06057	1.03393
																1.05135	1.00473	0.980508
																1.0131	1.07893	0.982736
																1.03958	1.02783	1.04343
																1.01759	1.09944	0.979421
																1.02819	1.11802	1.00649
																0.99236	1.11719	0.971523
																1.02211	1.02414	0.981101
																1.00576	1.05009	1.0137
																1.02984	1.08693	0.998593
																1.03241	1.03858	1.01877
																1.01701	1.22312	0.98455
																1.03779	1.08154	1.02708
																1.05038	1.05233	0.973846
																1.0311	1.04962	1.00811
																1.03101	1.01322	1.02359
																1.00613	1.02868	1.00559
																0.998277	1.23171	1.01747
																1.04595	1.05855	1.02871
																1.00873	1.02757	1.01849
																1.03548	1.0022	0.998657
																1.01376	1.13823	1.01043
																1.02865	1.10109	0.99884
																1.01493	1.06582	1.02837
																1.01436	1.04757	1.01713
																1.00753	1.05522	0.995548
																1.03791	1.05784	1.02053
																1.00038	1.05789	0.9853
																1.02879	1.22784	1.03184
																1.05064	0.992136	1.03203
																1.02733	1.14832	1.01243
																0.990986	1.0534	0.965878
																1.01097	1.15048	0.9956
																1.00889	0.975748	1.01319
																1.02174	1.07316	1.05037
																1.03673	0.939998	1.00782
																1.00862	1.10232	1.01243
																1.03395	1.06098	0.984018
																1.00945	1.00026	1.03612
																1.01658	1.0825	1.0252
																1.03946	1.23629	0.982818
																1.02707	1.13286	1.03327
																1.06335	0.960632	1.01567
																1.05107	0.99621	1.00172
																1.0047	1.04908	1.01932
																0.999467	0.98541	1.00666
																1.04051	1.14879	1.04122
																0.998301	1.16897	0.997309
																0.998557	1.03201	1.01054
																0.97039	1.15779	1.00547
																1.0282	0.963713	1.00057
																1.03403	1.02529	1.02924
																1.0219	1.1639	1.05429
																1.00985	1.11409	1.00921
																1.03465	1.06197	1.00609
																1.00354	1.03883	0.975777
																1.00628	1.05542	0.995492
																1.01077	1.13262	1.02552
																0.988153	1.16463	1.04843
																1.05608	1.16142	0.989127
																1.02736	1.20909	1.00048
																1.02205	1.10958	0.995011
																1.05906	1.16368	1.02683
																1.03959	1.2281	1.03238
																1.03018	1.04271	0.975573
																1.02493	1.08954	1.00896
																1.0156	1.08896	0.96059
																1.02579	1.05217	0.995726
																0.987995	1.08934	0.96748
																1.00091	1.07394	1.01412
																1.01569	1.05515	0.981066
																1.00932	1.10892	0.995005
																1.0214	1.26472	0.966736
																1.01825	1.06497	0.97454
																1.03893	1.05475	1.00814
																1.02697	1.12091	1.03086
																1.0414	1.15491	0.961682
																1.01735	1.18668	1.04135
																1.01426	1.08804	1.00446
																1.00701	1.15823	0.984711
																1.00032	1.09156	0.972118
																1.02113	1.02381	0.990948
																1.03541	1.19624	1.01847
																1.01128	1.16391	0.992963
																1.01156	1.19066	1.04153
																1.02024	1.14197	1.01269
																1.03335	1.10348	0.959541
																1.05098	1.01259	1.02216
																1.00528	1.10861	1.05103
																1.03953	1.11173	1.03127
																1.00551	1.10203	0.995767
																1.00911	1.17641	1.02332
																1.00863	1.13747	1.00052
																1.04062	1.05619	1.01685
																0.988647	1.07285	0.969458
																1.03115	1.06567	1.00916
																1.04723	1.04505	1.01674
																1.01926	1.16585	0.98832
																1.01341	1.07078	1.00025
																1.03841	1.03753	1.03535
																0.997858	1.06954	1.01129
																1.03729	1.07388	1.01636
																1.00493	1.2274	0.996694
																1.02177	1.01036	0.981363
																1.02793	1.09072	1.0015
																1.03433	1.04207	0.976339
																1.01227	1.07432	0.976471
																1.01983	1.01375	0.997638
																1.02582	0.973096	0.994879
																1.01945	1.07227	1.01246
																0.993952	1.06727	1.01876
																1.0294	1.12212	0.991516
																1.02617	1.18755	1.03457
																1.05303	1.17249	0.980632
																1.00715	1.17796	1.04186
																1.01223	1.12628	1.0121
																1.03256	1.06822	1.00611
																1.06614	1.15945	1.01877
																1.02968	1.10985	1.02306
																1.03221	1.05231	0.970984
																1.0266	1.18306	1.01936
																1.02624	1.0747	0.970549
																1.00739	1.03225	1.03115
																0.975719	1.13729	0.998612
																1.01491	1.0921	0.980417
																1.02083	1.16288	1.06117
																1.00012	1.18231	1.01306
																1.02162	1.07432	0.988047
																1.01155	1.01541	1.0326
																1.01354	1.13041	1.01354
																1.00678	1.01543	1.07578
																1.03763	1.15353	0.997347
																1.03948	1.08454	1.01564
																1.01669	0.972157	1.04773
																1.04166	1.03743	1.02878
																1.01945	1.05657	0.995777
																1.03213	1.08993	1.03717
																1.03302	1.12333	0.998345
																1.02769	1.11893	1.02009
																1.02773	1.06442	1.02941
																1.04398	1.09816	1.03717
																0.997692	1.13118	1.02354
																1.0265	1.12277	0.980741
																1.01371	1.0094	1.02064
																1.00691	1.08713	0.992697
																1.07896	1.13377	0.994783
																1.0539	1.25442	0.988298
																1.00951	1.25981	1.03985
																1.03152	1.1185	0.998507
																1.03518	1.10791	1.00167
																1.0772	1.11751	1.02425
																1.0243	1.12427	0.999621
																1.00029	1.08068	1.0375
																1.03039	1.19838	1.01826
																1.01599	1.05045	1.02873
																0.993318	1.12974	1.02691
																1.00916	1.08782	0.987988
																0.981947	1.14809	1.01021
																1.02518	1.13025	0.991368
																1.02004	1.0573	1.00172
																1.01427	1.11817	1.00527
																1.02002	1.06208	1.00842
																0.995441	1.13474	1.01313
																1.03861	1.04857	1.02812
																1.0196	1.07155	1.01021
																1.00946	1.10894	1.00628
																1.00582	1.17691	0.994015
																1.01755	1.12219	1.06059
																1.01702	1.00819	1.02932
																1.04427	1.18017	1.03901
																1.0186	1.14228	0.986919
																0.970797	1.06391	0.992234
																1.01991	1.10569	1.02746
																1.02964	1.00351	1.01534
																1.01766	1.13632	0.970169
																1.04007	1.06722	1.0297
																1.03838	1.1095	1.01334
																1.0254	1.05231	1.0017
																1.04624	1.13077	1.04088
																1.05457	1.04173	0.974509
																0.99548	1.17226	1.02847
																1.04849	1.12972	0.990731
																1.03511	1.03111	1.01106
																1.01505	1.22186	1.02309
																1.03713	1.03723	1.01231
																1.02518	1.10025	1.03403
																1.04183	1.08473	0.965916
																1.00431	1.03385	1.00733
																1.00324	1.13516	0.996241
																1.03743	1.04161	1.01349
																1.03314	1.02951	1.0254
																1.04862	1.13556	1.02469
																1.01359	0.900939	0.999379
																1.05081	1.15939	1.02068
																1.00324	1.07902	1.01896
																1.0276	1.11779	0.968022
																1.01568	1.00021	0.984709
																1.02364	0.986955	1.04164
																0.994103	1.04474	1.03602
																1.03254	1.07552	1.01854
																1.01213	0.978084	1.03852
																1.05092	1.06805	0.999682
																1.02024	1.04987	0.998507
																1.02861	0.994196	1.04828
																1.01734	1.02282	1.00542
																1.0205	1.08537	1.0366
																1.00796	1.05509	1.00062
																1.03437	1.19199	1.00588
																1.04664	1.11267	1.03005
																1.00504	1.02358	1.03986
																1.03738	1.13604	0.980706
																1.05554	1.08713	0.965449
																1.04348	1.01457	1.0045
																0.966014	1.10467	0.988715
																1.02752	1.1462	0.984585
																0.99655	1.04209	1.01635
																1.06317	1.10038	0.987188
																1.0176	1.02364	1.00107
																1.02852	1.15876	0.991907
																1.00776	1.08078	1.00163
																1.03735	1.01541	1.00219
																1.05158	1.11183	0.991003
																1.00844	1.07836	1.03197
																1.01422	1.04419	1.02013
																0.999394	1.03136	1.04168
																1.05093	1.04604	0.968914
																1.05964	1.04477	0.998219
																1.01186	1.06155	0.985946
																1.00314	1.09889	1.00077
																1.02464	1.15098	0.99634
																1.02518	0.979656	1.00083
																1.0026	1.09968	1.00311
																1.00972	1.09446	1.01277
																1.00236	1.00399	0.982655
																1.01597	1.02736	1.02715
																1.00758	1.12763	1.014
																1.02582	1.03917	1.05221
																1.03943	1.13854	1.04009
																1.01568	1.14677	1.00418
																0.986595	1.18422	1.00945
																0.974287	1.0858	0.992549
																1.0413	1.11178	1.00095
																1.0016	1.01987	1.01088
																1.05164	1.07814	0.971099
																1.0357	1.07536	1.01709
																1.01285	1.13172	1.01232
																1.01424	1.03722	1.02368
																1.00304	1.19111	1.05877
																1.01233	1.16361	1.01072
																1.0221	0.986777	0.981446
																1.02673	1.12686	1.02378
																0.980146	1.07462	1.00618
																1.03656	1.08356	0.989769
																1.04039	1.0892	0.994499
																1.00801	1.01265	1.03056
																1.02638	1.13986	0.999373
																1.01676	1.02536	1.00427
																1.0383	1.09931	0.968891
																1.03073	1.07452	0.984153
																1.02392	1.19856	1.03067
																1.02716	1.11794	1.0338
																1.06117	1.0978	0.999388
																1.04684	1.03657	0.987581
																1.01834	1.05763	0.983971
																1.05038	1.02289	1.02475
																1.00965	1.18153	1.00338
																1.02819	1.11569	1.00218
																1.02871	1.08035	1.0164
																1.02931	1.07325	1.01796
																1.02169	1.07799	0.96387
																1.03946	1.07965	1.0163
																1.012	1.05721	1.01642
																0.997809	1.08061	0.993758
																1.0201	1.11782	1.01578
																1.0693	0.977384	1.03129
																1.00072	1.16203	1.03983
																0.984912	1.14434	1.02639
																1.02704	1.06459	1.01575
																1.04248	1.02556	0.971353
																1.03902	0.980326	0.989802
																1.05602	1.09537	1.01676
																1.02108	1.14552	1.0123
																1.01081	1.11086	1.01339
																1.04171	1.03642	0.995094
																1.00454	1.08456	1.01497
																1.01156	1.02484	0.944873
																1.01165	1.03964	1.01283
																1.00295	1.15358	1.01818
																1.01968	1.05438	1.02815
																1.05495	1.0988	1.01067
																1.01862	1.05858	1.0365
																1.03807	1.04804	0.980339
																1.01155	1.09125	1.00544
																1.00715	1.17791	1.01101
																1.00451	1.02633	1.02112
																0.991613	1.14355	0.999863
																1.05261	1.06982	0.988758
																1.03453	1.04691	1.031
																0.996423	1.08502	1.04998
																1.03455	1.13232	1.0107
																1.03672	1.10925	1.05632
																0.994661	1.11937	1.01416
																1.03064	1.06089	1.00684
																0.995057	1.07763	0.987986
																1.02164	1.03167	0.998414
																1.00216	1.17001	0.978704
																1.01059	1.10157	0.996209
																1.00565	1.09774	1.02111
																1.03905	0.998882	1.04119
																1.03644	1.09838	1.00784
																1.00071	1.01059	1.01062
																1.01647	1.04663	1.00809
																1.00949	1.11403	1.00467
																0.999391	1.04128	1.06898
																1.0494	1.0835	0.984163
																1.00636	1.09121	1.01889
																1.03265	1.00444	1.0143
																1.04925	1.1196	0.995938
																1.01217	1.0418	1.00939
																1.02324	1.13028	1.01699
																1.04102	1.04637	0.98608
																1.03753	1.08424	1.01162
																1.00372	1.00602	0.972709
																1.0335	1.13439	1.02737
																1.04996	1.08375	0.985776
																0.999302	1.02241	1.04082
																1.01641	0.970841	0.992695
																1.01433	1.18785	1.02751
																1.0041	1.10478	1.01224
																1.02202	1.06782	1.05907
																1.01039	1.15814	0.963992
																1.00074	1.09787	1.00345
																0.994343	1.05084	1.01183
																1.02257	1.12241	1.03995
																1.0107	1.1667	1.00854
																1.04456	0.992422	1.02546
																1.03715	1.05061	0.993725
																1.0359	1.01415	1.03089
																1.00491	1.03911	1.01727
																0.992553	1.02702	1.03952
																1.03194	0.998172	1.01607
																0.989877	1.13432	1.03253
																1.05347	1.07653	1.01078
																1.00195	1.08128	1.00978
																0.998223	1.08098	1.01422
																1.00211	1.13456	1.00326
																1.0271	1.00072	1.00317
																1.00079	1.08343	1.01179
																0.992879	1.03345	0.991543
																1.02584	1.00738	1.0085
																1.01307	1.10407	1.0215
																0.993712	1.02211	0.974283
																1.05019	1.18532	1.01252
																1.03348	1.1626	1.04615
																1.04535	1.09567	1.01195
																1.03945	1.08324	0.981384
																0.98651	0.986379	1.00351
																0.988655	1.13068	0.98438
																0.996851	1.05095	0.995099
																1.04105	1.02354	0.990501
																1.05085	1.06339	0.995058
																1.03677	1.05785	1.00545
																1.03582	0.988755	1.00169
																1.01349	0.969629	0.99697
																1.00201	1.06304	1.04059
																1.02122	1.19934	1.03006
																1.00378	1.02432	0.997177
																1.03447	1.0328	1.03309
																0.986983	1.02013	1.02293
																1.01904	1.14	1.00662
																1.00855	1.21642	1.02029
																1.02687	1.01132	0.997747
																1.01962	1.21369	1.00959
																1.02905	1.07438	0.979061
																0.988332	1.13108	1.00525
																1.03496	1.01539	0.988409
																1.04347	1.15214	1.03192
																1.02648	1.08474	0.999874
																1.04056	1.04585	0.990758
																1.01085	1.06158	0.989973
																1.02655	1.07908	0.994904
																1.01205	1.01828	0.98554
																1.02578	1.09892	1.0408
																1.01579	1.04821	1.02707
																1.0102	1.13822	1.028
																0.983252	1.14632	0.977144
																1.01765	1.01681	0.993611
																1.00775	1.20576	0.996268
																1.0136	1.0772	1.01755
																1.05236	1.09702	1.02052
																1.03811	1.16607	0.995983
																1.0422	0.993148	0.99137
																1.02618	1.09256	0.973629
																1.01103	1.02878	1.01078
																1.03069	1.04134	0.967627
																0.990653	1.0947	1.00514
																1.01209	1.13051	1.00597
																1.03576	1.03515	1.03285
																1.02591	0.991153	1.02251
																1.06085	1.03034	1.00099
																1.00722	1.06206	1.03608
																1.0514	0.9944	1.01504
																1.01001	1.1577	1.03596
																1.02298	1.03543	1.05117
																1.03923	1.0219	0.992255
																1.03776	1.11609	0.99603
																1.04845	1.01016	1.00461
																1.01421	1.08022	1.02727
																1.02931	1.08466	1.04964
																1.02082	1.19948	0.998481
																1.063	1.16258	1.03113
																1.03616	1.07433	1.04026
																1.01617	1.08087	1.02167
																1.04959	1.00745	0.958144
																1.02986	1.08373	1.05751
																1.0155	1.13472	1.00434
																1.01229	1.0543	0.981695
																1.05001	1.07625	1.01006
																1.01152	1.05617	0.950253
																1.01248	0.971535	1.0419
																1.00522	1.0755	1.06185
																0.999386	1.15069	1.00633
																1.03129	1.18139	1.05393
																1.01501	1.04056	1.01605
																1.03232	1.19707	1.00859
																1.01581	1.01725	1.04014
																0.995659	1.03622	1.00747
																1.00184	1.10125	1.00927
																1.00438	1.03044	1.00616
																1.02462	0.994562	1.02194
																0.998401	1.05743	1.00898
																1.01335	1.10872	1.00329
																1.02011	1.12819	0.98174
																0.985172	0.984784	1.02085
																1.00267	1.03206	1.04277
																1.02864	1.18543	1.01512
																1.03395	1.01419	0.983251
																1.03815	1.12733	1.02777
																1.02095	1.00631	0.997739
																1.01097	1.06121	1.05394
																1.00761	1.14524	1.03509
																0.985973	1.06551	1.01877
																1.02651	1.16024	0.998643
																0.996371	0.964077	1.04424
																1.03064	1.01899	1.05554
																1.00745	1.0972	1.03456
																1.02321	1.09214	1.00912
																0.997495	1.08461	0.982906
																1.00346	1.07023	0.983567
																1.01222	1.04819	1.01117
																1.0474	0.99873	1.02632
																1.02186	0.987372	0.994073
																1.01415	1.23093	1.00898
																1.00969	1.02137	1.00908
																1.02754	1.0081	1.01798
																1.02325	1.11361	1.01066
																1.02666	1.09606	1.00472
																1.00143	1.0193	1.01113
																1.01434	1.04718	0.97794
																0.987204	1.01579	1.01702
																1.00568	1.14127	0.991717
																1.01854	1.01141	1.029
																1.01309	1.09566	1.03728
																0.98957	1.01319	0.996663
																1.02547	1.06352	1.01217
																1.0299	1.10168	1.01108
																1.02419	1.15453	0.984443
																1.00472	1.04081	1.02897
																1.03186	1.00342	1.03453
																1.0068	1.06861	0.997858
																1.02717	1.11727	0.983856
																1.03287	1.00088	0.988708
																1.03437	1.09148	1.02858
																1.02117	1.04708	1.00725
																1.04197	1.05591	0.969465
																1.04656	1.10881	0.978677
																1.01688	1.04691	0.976536
																1.04529	1.07361	1.03812
																1.04156	0.999412	0.969336
																1.03732	1.20509	1.00064
																1.01871	1.0931	1.03931
																1.01254	1.17481	1.00932
																1.01546	0.974762	1.00923
																1.0072	1.08834	1.02453
																1.01088	1.09159	0.998581
																1.01471	1.12905	0.960541
																1.0121	1.05948	0.994726
																1.02438	1.04643	0.999427
[truncated: 3,003 more rows]

## Sheet: Figure 2
Figure 2a		10						Figure 2b					Figure 2c (inset)				Figure 2d				Figure 2e										Figure 2f			Figure 2g
NDT80 T=2hr	CEN signal (50 Kb)			Bootstrap distribution in (1x 50 Kb domains) / chromosome
region	totalSignal	Nbases		NDT80 T=2hr	NDT80 T=3hr	NDT80 T=4hr		Position (Kb)	NDT80 T=2	NDT80 T=3	NDT80 T=4		Sample	EAR	interstitial		Position (Kb)	ndt80 T=3	ndt80 T=6		NDT80 T=2hr	EAR signal			Bootstrap distribution in (2x 90 Kb domains) / chromosome						Sample	fraction of ndt80 T=3		NDT80 T=2hr	rDNA border signal			Bootstrap distribution in (2x 100 Kb domains) / (genome - EARs)
chrI	150925	48597		1.22245	1.01161	1.0799		100.5	0.505822	0.563037	0.665366		ndt80 T=3	1.13888	0.967884		100.5	0.561353	0.800133		region	totalSignal	Nbases		NDT80 T=2hr	NDT80 T=3hr	NDT80 T=4hr	ndt80 T=3hr	ndt80 T=6hr		ndt80 T=3	1		region	totalSignal	Nbases		NDT80 T=2hr	NDT80 T=3hr	NDT80 T=4hr	ndt80 T=3hr	ndt80 T=6hr
chrII	64029.6	50001		1.00708	1.06635	1.09636		300.5	0.510175	0.567009	0.670203		ndt80 T=6	1.60499	0.795734		300.5	0.565665	0.809824		chrI	350716	174466		1.02996	1.07151	1.10166	1.04179	1.15888		ndt80 T=6	0.678422		chrXII	154491	200002		0.947297	0.897334	0.805201	1.05825	0.66671
chrIII	69783.5	50001		0.928711	1.04969	1.07963		500.5	0.513783	0.570724	0.674812						500.5	0.570209	0.819257		chrII	132109	176078		0.989448	1.0143	1.07303	1.04897	1.08351					genome	1.05383e+07	11652465		0.898162	0.903157	1.13122	1.05121	0.776934
chrIV	44363.5	49947		1.33235	0.982886	1.02182		700.5	0.516515	0.573776	0.678908						700.5	0.57339	0.826451		chrIII	313642	179258		1.15025	1.03116	1.07125	1.04023	1.06481					ratio:	0.854114			0.820027	0.988683	0.868349	1.00806	0.936518
chrV	45905.1	50001		1.08965	1.07968	1.09876		900.5	0.519348	0.577262	0.682733						900.5	0.576753	0.83392		chrIV	126522	179779		1.07631	1.07234	1.05015	0.997806	1.06623									1.11368	1.05844	0.771309	0.903823	0.809719
chrVI	110901	46090		1.14471	1.13371	1.08014		1100.5	0.521265	0.578725	0.684616						1100.5	0.578444	0.839212		chrV	137572	176258		1.15492	1.03752	1.15278	1.06698	1.07867									0.849655	0.934806	0.876403	0.867214	0.774849
chrVII	79323	50001		1.08643	0.999784	1.12111		1300.5	0.523482	0.580538	0.686231						1300.5	0.580222	0.843946		chrVI	293120	180002		1.03373	1.03735	1.00328	1.05264	1.04294					NDT80 T=3hr	rDNA border signal			0.815025	0.889897	1.09365	1.02714	0.850284
chrVIII	43179.4	50001		1.16241	1.07055	1.03447		1500.5	0.525267	0.581563	0.687235						1500.5	0.580981	0.846336		chrVII	125254	176642		0.990416	1.0688	1.09411	1.05051	1.19794					region	totalSignal	Nbases		0.884724	0.922489	0.824974	0.970963	0.688848
chrIX	91784.5	47356		0.974349	1.14912	1.09572		1700.5	0.527231	0.582793	0.688514						1700.5	0.582471	0.848424		chrVIII	152112	179610		1.15516	1.05161	1.05264	1.05331	1.05744					chrXII	171098	200002		0.856343	0.902309	0.839737	0.902801	0.720632
chrX	48468.4	50001		1.22975	0.960458	1.1598		1900.5	0.528713	0.583764	0.689089						1900.5	0.583774	0.850053		chrIX	174499	176815		1.04401	1.0688	0.988966	1.07345	1.06575					genome	1.06311e+07	11653348		0.833932	0.944857	0.894556	1.09901	1.17912
chrXI	60453	50001		1.0227	1.03824	1.08202		2100.5	0.530386	0.585011	0.69047						2100.5	0.584758	0.85247		chrX	142685	170551		1.07943	1.10552	1.05282	1.06546	1.12932					ratio:	0.937747			1.08682	1.06639	0.893656	0.929879	0.806798
chrXII	92065.4	50001		0.960191	1.0555	1.04663		2300.5	0.532906	0.587174	0.693219						2300.5	0.586241	0.855213		chrXI	171831	175239		1.21739	1.06505	1.11236	1.05248	1.12721									0.915311	0.920782	0.813008	1.20149	0.685778
chrXIII	45868	50001		1.24239	1.0962	1.13722		2500.5	0.534842	0.589214	0.694959						2500.5	0.587913	0.857403		chrXII	136812	171802		1.13247	1.10304	1.07022	1.03828	1.17131									0.816633	0.741697	0.91289	0.951956	0.937669
chrXIV	46993.9	50001		1.09882	1.05038	1.11531		2700.5	0.536283	0.590799	0.695951						2700.5	0.589543	0.859073		chrXIII	134339	177936		1.08824	1.01303	1.08127	1.08389	1.2022					NDT80 T=4hr	rDNA border signal			0.891102	0.926191	0.820706	0.991888	1.02833
chrXV	64159	50001		1.02346	1.09	1.06344		2900.5	0.538586	0.592867	0.697167						2900.5	0.59119	0.861809		chrXIV	162228	175313		1.03199	1.0793	1.03224	1.08869	1.15855					region	totalSignal	Nbases		0.920055	0.960882	0.785594	0.966817	0.784007
chrXVI	67115	50001		1.26724	1.06337	1.10523		3100.5	0.540423	0.594532	0.698136						3100.5	0.592649	0.864041		chrXV	131890	179662		1.11483	1.03639	1.06643	1.09506	1.18076					chrXII	213709	200002		1.22094	0.755119	1.23813	0.874372	0.680395
genome	1.05383e+07	11652465		1.07985	1.07134	1.09621		3300.5	0.542277	0.595788	0.699188						3300.5	0.594465	0.866523		chrXVI	127193	176047		1.29172	1.04952	1.14281	1.02269	1.13045					genome	1.06273e+07	11650022		0.891977	0.897585	0.922412	0.933871	0.750628
ratio:	1.57107			1.14461	1.03827	1.12246		3500.5	0.544864	0.598227	0.701369						3500.5	0.596515	0.869958		genome	1.05383e+07	11652465		1.13359	1.13506	1.07412	1.04214	1.13579					ratio:	1.17137			0.866623	1.06276	0.708984	0.913585	1.24154
				1.13245	1.1223	1.13326		3700.5	0.547188	0.599608	0.703372						3700.5	0.597905	0.872957		ratio:	1.10066			1.07978	1.06969	1.09279	1.00297	1.14318									1.08587	0.900205	0.648939	0.93425	1.12384
				1.11549	1.03222	1.05602		3900.5	0.549206	0.601341	0.705066						3900.5	0.599354	0.876159						1.16709	0.985707	1.07631	1.02352	1.21411									0.939067	0.970046	0.887133	0.901265	0.69897
NDT80 T=3hr	CEN signal (50 Kb)			1.0477	1.10225	1.04162		4100.5	0.551444	0.603225	0.706864						4100.5	0.600773	0.879048						1.17255	1.09812	1.09593	1.07045	0.993008					ndt80 T=3hr	rDNA border signal			0.823691	0.870639	0.998607	0.870498	0.760138
region	totalSignal	Nbases		1.09149	1.03695	1.03579		4300.5	0.554172	0.605729	0.709203						4300.5	0.603238	0.883648		NDT80 T=3hr	EAR signal			1.17365	1.08361	1.04434	1.06017	1.17015					region	totalSignal	Nbases		1.2443	0.812359	1.01243	0.899075	0.851328
chrI	90896.5	48597		1.05203	0.989482	1.09596		4500.5	0.558155	0.609124	0.713519						4500.5	0.607068	0.89062		region	totalSignal	Nbases		0.976374	1.04078	1.09311	1.07088	1.19257					chrXII	182486	200002		0.829515	0.905949	0.992078	0.948527	0.757652
chrII	47735.1	50001		1.05466	1.02113	1.10989		4700.5	0.561211	0.612091	0.716726						4700.5	0.610458	0.896541		chrI	252281	174461		1.099	1.02489	1.10938	1.02155	1.06856					genome	1.04283e+07	11655703		0.94155	0.948392	0.88148	0.863125	0.713525
chrIII	51167.3	50001		1.16188	1.09108	1.11544		4900.5	0.563808	0.614643	0.71999						4900.5	0.612977	0.901803		chrII	164698	176100		0.980815	1.07245	1.1265	1.10019	1.05096					ratio:	1.01982			1.10597	1.00078	0.884913	0.926543	0.732309
chrIV	33867.8	49947		1.14056	0.99848	1.12941		5100.5	0.565941	0.616622	0.721934						5100.5	0.615124	0.90613		chrIII	253663	179257		1.08891	1.0778	1.01386	1.02762	1.11345									0.846354	0.995754	0.963414	0.95536	0.704889
chrV	39027.2	50001		1.07551	1.07596	1.07824		5300.5	0.568219	0.619019	0.724791						5300.5	0.617465	0.911192		chrIV	168178	179785		1.091	1.10476	1.0538	1.08407	1.24398									1.33933	0.915821	0.908305	1.0236	0.705665
chrVI	60458	46084		1.08076	1.04449	1.14637		5500.5	0.571517	0.623253	0.729875						5500.5	0.620941	0.919443		chrV	168079	176266		1.01018	1.0132	1.10589	1.01008	1.05398					ndt80 T=6hr	rDNA border signal			0.800048	1.15165	1.18112	1.10427	1.08259
chrVII	44030.5	50001		0.991336	0.984188	1.10725		5700.5	0.575918	0.628209	0.736428						5700.5	0.625548	0.929331		chrVI	243477	180002		1.1397	1.05634	1.10333	1.04746	1.09608					region	totalSignal	Nbases		0.912175	1.06378	0.853935	0.976872	0.848297
chrVIII	39812.7	50001		1.06405	0.980715	1.12669		5900.5	0.579588	0.632967	0.74227						5900.5	0.629897	0.93836		chrVII	165208	176644		1.14637	1.00823	1.14498	1.00773	1.11888					chrXII	212357	200002		1.07161	1.25578	0.649962	1.00405	0.654448
chrIX	48797.8	47356		1.05589	1.0401	1.09094		6100.5	0.582415	0.636582	0.746502						6100.5	0.633147	0.944566		chrVIII	183966	179613		1.08779	1.05727	1.05127	1.10479	1.23172					genome	1.05829e+07	11655156		0.951414	0.89676	0.823644	1.02572	0.653644
chrX	34702.4	50001		1.17215	1.14849	1.00245		6300.5	0.585706	0.640376	0.750768						6300.5	0.636515	0.950664		chrIX	162403	176846		1.11492	1.03958	1.09422	1.03518	1.02643					ratio:	1.16935			1.04576	0.953624	0.839034	0.893939	0.876941
chrXI	42065.4	50001		1.15181	1.06476	1.13461		6500.5	0.589518	0.644471	0.754935						6500.5	0.640303	0.957265		chrX	157915	170554		1.05989	1.07138	1.15504	1.05069	1.12788									0.880482	0.950602	0.834287	0.968309	0.943469
chrXII	55267.3	50001		1.20048	1.08962	1.097		6700.5	0.593128	0.648418	0.75901						6700.5	0.644279	0.963318		chrXI	187835	175241		1.08439	1.00913	1.10837	1.04748	1.27083									1.02211	0.967174	0.849423	1.02366	0.803092
chrXIII	35407.5	50001		1.15792	1.12581	1.03702		6900.5	0.596233	0.652117	0.762497						6900.5	0.647647	0.968432		chrXII	166743	171804		1.12996	1.04427	1.13313	1.05448	1.09893									0.893357	1.07255	0.971581	0.930975	1.01203
chrXIV	44899.2	50001		1.18832	1.13425	1.06929		7100.5	0.59934	0.655736	0.76636						7100.5	0.650978	0.973053		chrXIII	156674	178057		1.13241	0.995063	1.09539	1.05394	1.11345									0.947303	0.928821	1.27829	1.06731	0.6715
chrXV	40846.1	50001		0.893223	1.02161	1.09008		7300.5	0.602027	0.65908	0.769961						7300.5	0.654273	0.977321		chrXIV	202239	175306		1.07196	1.043	1.04079	1.04422	1.21949									1.06263	0.94445	0.769458	1.02541	0.662779
chrXVI	46451.6	50001		0.944663	1.04604	0.975646		7500.5	0.603692	0.661144	0.772185						7500.5	0.656378	0.98032		chrXV	150198	179656		1.09917	1.09693	1.02324	1.03674	1.13435									1.31037	0.900615	0.734191	1.0088	0.863744
genome	1.06311e+07	11653348		1.06252	1.15488	1.04156		7700.5	0.605716	0.663357	0.774467						7700.5	0.658432	0.983599		chrXVI	154392	175812		1.084	1.03668	1.09007	0.987748	1.12733									0.752981	0.846899	1.01482	0.940046	0.722276
ratio:	1.04555			1.02993	1.08485	1.06226		7900.5	0.607821	0.66587	0.776929						7900.5	0.661012	0.987594		genome	1.06311e+07	11653348		0.990952	1.09053	1.11259	0.992661	1.14667									0.994408	0.920623	0.864984	0.842718	0.617945
				1.06956	1.09885	1.11674		8100.5	0.609906	0.66851	0.77971						8100.5	0.663858	0.99219		ratio:	1.13982			1.11288	1.01358	1.05418	1.08091	1.10022									0.871538	0.829463	0.953289	1.18742	0.721139
				1.17971	1.04852	1.04051		8300.5	0.611686	0.670845	0.782218						8300.5	0.666017	0.996563						1.12166	1.0632	1.13862	1.00611	1.08631									1.26925	0.901141	0.925512	1.02321	0.875218
NDT80 T=4hr	CEN signal (50 Kb)			1.07041	1.01442	1.09594		8500.5	0.613164	0.673231	0.784738						8500.5	0.668495	1.00073						1.03457	1.05079	1.03348	0.95737	1.12153									1.05071	0.86336	0.891659	0.915672	0.720377
region	totalSignal	Nbases		1.09433	1.00231	1.07154		8700.5	0.6144	0.675472	0.786798						8700.5	0.670513	1.00419		NDT80 T=4hr	EAR signal			1.17992	1.08124	1.07466	1.02061	1.11973									0.893669	0.986524	0.814295	1.12616	0.929713
chrI	95962.9	48597		1.02099	1.09653	1.11461		8900.5	0.615502	0.677093	0.788526						8900.5	0.672322	1.00748		region	totalSignal	Nbases		1.20782	1.04552	1.07931	1.06831	1.19845									1.257	1.17369	0.935017	0.939828	0.735806
chrII	42273	50001		1.20229	1.02628	1.13803		9100.5	0.616375	0.678292	0.789634						9100.5	0.673796	1.00964		chrI	286369	174464		1.01664	0.97656	0.992348	1.05995	1.0153									1.09947	0.873401	0.893277	1.11441	1.45392
chrIII	54751.1	50001		1.21441	1.03785	1.00308		9300.5	0.617427	0.679402	0.790852						9300.5	0.675287	1.01229		chrII	178241	176093		1.09898	1.09894	1.08403	1.07537	1.2464									1.05267	0.99294	1.04579	1.15066	0.715377
chrIV	29087.8	49949		0.978761	1.00869	1.05754		9500.5	0.618364	0.680563	0.791989						9500.5	0.67626	1.01436		chrIII	285963	179261		1.10588	1.07491	1.07196	1.04768	1.08948									1.05147	0.939832	0.830106	0.933523	0.786894
chrV	40035.6	50001		1.07816	1.00084	1.11364		9700.5	0.619549	0.68182	0.793539						9700.5	0.677538	1.01727		chrIV	175792	179788		1.04727	1.03176	1.06273	1.05867	1.19227									0.882795	0.946108	0.950646	0.822029	0.697228
chrVI	58794.7	46079		1.08001	1.06471	1.03399		9900.5	0.620577	0.683077	0.795012						9900.5	0.679047	1.01994		chrV	191716	176243		1.24222	1.04217	1.09908	0.998096	1.24292									1.241	0.998358	0.771806	0.846292	0.694948
chrVII	36654.1	50001		1.1597	1.12345	1.07192		10100.5	0.621766	0.684386	0.796871						10100.5	0.680538	1.02295		chrVI	263561	180002		1.17839	1.05153	1.04936	0.994921	1.14394									0.880941	1.08752	0.90099	0.931936	0.770454
chrVIII	42959.8	50001		0.99964	1.00977	0.960373		10300.5	0.623131	0.68601	0.799068						10300.5	0.682335	1.0265		chrVII	178664	176642		1.07618	1.02454	1.06642	1.06353	1.04542									1.42043	0.975815	0.830385	0.966967	0.7233
chrIX	51100	47344		1.04139	1.04651	1.07677		10500.5	0.625216	0.688493	0.802111						10500.5	0.684716	1.03069		chrVIII	211977	179608		1.09404	1.00213	1.10853	1.08145	1.20268									0.893987	0.975064	0.759478	1.02609	0.636048
chrX	31593.6	50001		1.19857	1.08878	1.07633		10700.5	0.627375	0.691089	0.805126						10700.5	0.686803	1.03525		chrIX	190697	176841		1.1219	1.06388	1.1463	1.0636	1.17432									0.83794	0.88908	0.803846	1.14349	0.70498
chrXI	38675	50001		1.12181	1.11826	1.10074		10900.5	0.629369	0.693132	0.807426						10900.5	0.688632	1.03866		chrX	170404	170493		1.00655	1.07391	1.03956	1.0425	1.08518									0.805425	0.843882	1.07359	1.02994	0.657318
chrXII	53111.8	50001		1.09039	0.982451	1.0724		11100.5	0.630861	0.694491	0.808835						11100.5	0.69016	1.04099		chrXI	199993	175245		0.985748	1.08545	1.10049	1.07096	1.07872									0.823456	0.85389	0.794253	0.944834	0.668216
chrXIII	32535.4	50001		0.892845	1.05703	1.06458		11300.5	0.63161	0.695098	0.809687						11300.5	0.691356	1.04247		chrXII	194076	171787		1.08596	1.00497	1.07638	1.03558	1.08427									1.35459	1.12697	1.2647	0.943319	0.704298
chrXIV	44842.9	50001		1.23068	1.11651	1.04495		11500.5	0.632465	0.696175	0.81092						11500.5	0.692488	1.04408		chrXIII	178141	177874		1.10118	1.02587	1.06538	1.00068	1.33791									1.1321	0.965454	0.877929	0.937852	1.17755
chrXV	35549.8	50001		1.22013	1.01412	1.0924		11700.5	0.633419	0.697472	0.81234						11700.5	0.693808	1.04625		chrXIV	219606	175312		1.10714	1.03845	1.06474	1.03275	1.06109									0.77264	1.19662	0.788641	0.946667	1.15529
chrXVI	39302.5	50001		1.05919	1.07298	1.01627		11900.5	0.633944	0.698383	0.813243						11900.5	0.69479	1.04794		chrXV	169352	179659		1.11939	1.05596	1.08583	0.9907	1.07958									0.943693	0.888561	0.824746	0.972352	0.708519
genome	1.06273e+07	11650022		1.09887	1.07457	1.07311		12100.5	0.634652	0.699173	0.814145						12100.5	0.695773	1.04998		chrXVI	168997	175870		1.12959	1.02363	1.06234	1.06264	1.25143									0.79587	0.889422	0.875051	0.841047	1.12803
ratio:	1.00661			1.04701	1.00642	1.05878		12300.5	0.635458	0.700104	0.815474						12300.5	0.69662	1.05185		genome	1.06273e+07	11650022		1.06478	1.0646	1.04512	1.01536	1.24308									0.912101	1.05893	0.841618	1.07005	0.894948
				1.14614	1.04479	1.06645		12500.5	0.636312	0.701032	0.816947						12500.5	0.697832	1.05378		ratio:	1.26634			1.0206	1.04862	1.10163	1.04801	1.00788									0.86304	1.2028	0.904824	0.809456	0.912227
				1.31436	1.04887	1.03847		12700.5	0.6412	0.706624	0.823807						12700.5	0.703315	1.06336						1.07421	1.05573	1.07035	1.04065	1.30772									0.821851	0.903708	0.888892	0.87303	0.63197
				1.05225	1.03526	1.05182		12900.5	0.645376	0.711575	0.82912						12900.5	0.706659	1.07121						1.10059	1.01563	1.0386	1.07222	1.14444									1.16865	0.80366	0.925077	0.907098	0.913141
				1.07605	1.04624	1.15608		13100.5	0.647968	0.713668	0.831153						13100.5	0.707212	1.07433		ndt80 T=3hr	EAR signal			1.24006	1.03793	1.09213	1.09267	1.08417									0.941542	0.993959	1.01639	0.947468	0.659026
				1.14004	1.04638	1.00644		13300.5	0.651292	0.716806	0.833959						13300.5	0.708137	1.07657		region	totalSignal	Nbases		1.2944	1.10388	1.08622	1.00169	1.15846									1.16731	0.997541	0.927582	0.914631	0.710022
				1.07191	1.04009	1.04455		13500.5	0.655115	0.720644	0.837528						13500.5	0.711277	1.08159		chrI	238239	174467		1.20893	1.13587	1.06892	0.984981	1.06213									1.06736	1.04309	1.156	1.01547	1.1933
				1.11124	1.04875	1.09017		13700.5	0.65886	0.724323	0.840856						13700.5	0.71527	1.08794		chrII	166105	176090		1.04264	1.04257	1.04148	0.981559	1.0951									0.750832	0.967961	0.970467	1.28565	0.652518
				1.03332	1.04882	1.10871		13900.5	0.663559	0.728966	0.845887						13900.5	0.719863	1.09494		chrIII	243191	179261		1.15031	1.11031	1.08062	1.07828	1.06907									0.925609	0.801705	0.807717	0.954297	0.739743
				1.25123	0.957417	1.03825		14100.5	0.668098	0.733316	0.850567						14100.5	0.724175	1.10156		chrIV	167452	179787		1.07594	1.06849	1.02827	1.06185	1.1017									0.774713	0.845254	0.749409	0.911772	1.4516
				1.0179	1.06252	1.08285		14300.5	0.672349	0.737508	0.854994						14300.5	0.728865	1.10866		chrV	168374	176278		1.08703	1.03982	1.18603	1.06209	1.02648									0.928939	0.771777	0.817197	0.954753	0.993356
				1.03528	1.09291	1.07464		14500.5	0.676311	0.742092	0.860065						14500.5	0.733855	1.11655		chrVI	225023	180002		1.147	1.04583	1.06783	1.06002	1.26152									0.883743	0.840124	0.845997	0.877186	0.959242
				1.28496	1.00988	1.04253		14700.5	0.680542	0.746812	0.865948						14700.5	0.739451	1.12563		chrVII	161933	176652		1.12449	1.08548	1.06163	1.05501	1.29661									0.80283	0.863665	1.02565	1.08045	0.946576
				1.19823	0.980104	1.1446		14900.5	0.684797	0.752215	0.872619						14900.5	0.744944	1.13565		chrVIII	181863	179616		1.0193	1.0985	1.0704	0.994619	1.16531									0.870295	0.880909	1.24749	0.933963	0.696265
				1.22826	1.1001	1.14396		15100.5	0.68879	0.757565	0.879101						15100.5	0.749582	1.14568		chrIX	160276	176851		1.0305	1.10256	1.08326	1.02479	1.06771									1.26537	1.15335	1.34742	0.924708	0.646044
				1.08034	0.977901	1.09103		15300.5	0.692975	0.762415	0.884933						15300.5	0.753744	1.15502		chrX	155719	170608		1.13364	1.03953	1.13208	1.03466	1.10529									1.01892	1.029	1.00517	1.02548	0.66407
				1.00377	1.02718	0.99453		15500.5	0.696932	0.766496	0.890154						15500.5	0.757534	1.16411		chrXI	180746	175247		1.1424	1.0012	1.05437	1.00186	1.11805									0.772592	1.02761	0.872008	0.93721	0.698551
				1.17477	0.920355	1.0465		15700.5	0.700922	0.770207	0.89437						15700.5	0.761227	1.17242		chrXII	167992	171809		1.14268	1.04358	1.09886	1.07858	1.04378									0.80472	0.924576	0.868502	1.06134	0.698984
				1.18983	1.05761	1.05925		15900.5	0.704724	0.774248	0.898735						15900.5	0.765561	1.18174		chrXIII	157606	178084		1.20055	1.05205	1.07814	1.0307	1.2659									1.6408	0.76812	0.804348	1.08519	0.732163
				1.28679	1.03408	1.06422		16100.5	0.708886	0.779249	0.904074						16100.5	0.770725	1.19119		chrXIV	196133	175311		1.09015	1.06757	1.0713	1.02648	0.985262									0.776773	0.917692	0.854227	0.95491	1.06195
				1.0331	1.11572	1.08615		16300.5	0.713101	0.784142	0.909315						16300.5	0.775716	1.20073		chrXV	150616	179668		1.18557	1.02511	1.07786	1.03781	1.21194									1.5683	0.791969	0.888858	0.896018	1.44913
				1.14809	1.1226	1.12244		16500.5	0.7174	0.788591	0.913913						16500.5	0.780487	1.21072		chrXVI	154810	172931		1.1623	1.0434	1.05636	1.07418	1.18227									1.21128	0.704156	0.911862	0.918497	0.708621
				1.13638	0.987901	1.07347		16700.5	0.722612	0.793879	0.919874						16700.5	0.78564	1.22111		genome	1.04283e+07	11655703		0.988727	1.09297	1.09129	0.994754	1.16081									0.869544	1.17288	0.890092	0.907302	0.883879
				1.15611	1.00391	1.06249		16900.5	0.727576	0.798702	0.925865						16900.5	0.790393	1.23134		ratio:	1.13885			1.12721	1.03757	1.11123	1.07591	1.12016									0.837617	0.903243	0.890443	0.846469	0.656451
				1.06444	1.04577	1.1158		17100.5	0.732451	0.802759	0.930673						17100.5	0.794683	1.24055						1.11179	1.02775	1.09882	1.03875	1.12521									1.27843	1.09806	0.905387	0.919725	0.660047
				1.16391	1.06695	1.14005		17300.5	0.737194	0.806753	0.935207						17300.5	0.799011	1.24887						1.08573	1.04764	1.10138	0.967519	1.06847									0.898627	0.958601	0.871147	0.932717	0.90224
				1.27693	1.06138	1.01297		17500.5	0.740671	0.809875	0.938665						17500.5	0.801951	1.25603		ndt80 T=6hr	EAR signal			1.20094	1.0557	1.01116	1.03593	1.04051									0.80807	0.895612	0.857273	1.17951	0.711208
				1.22597	1.02422	1.09731		17700.5	0.743307	0.812229	0.941054						17700.5	0.804639	1.26171		region	totalSignal	Nbases		1.03138	1.03626	1.03302	1.01082	1.10953									0.886967	0.875406	0.864497	0.865361	0.670086
				1.2293	1.12765	1.13556		17900.5	0.745431	0.814891	0.943593						17900.5	0.807223	1.26736		chrI	367034	174466		1.01519	1.0773	1.00819	0.990212	1.06165									1.04311	0.899961	0.824598	0.923105	0.818594
				0.949657	1.09584	1.01368		18100.5	0.747824	0.817889	0.946849						18100.5	0.810064	1.27387		chrII	237243	176097		1.08025	1.00479	1.0505	1.01344	1.0788									0.902713	0.925178	0.977232	1.03141	0.696834
				1.14956	1.11867	1.08499		18300.5	0.750008	0.820171	0.949837						18300.5	0.813323	1.28041		chrIII	316694	179269		1.12591	1.0481	1.0102	1.1082	1.12653									0.823002	0.929614	0.821766	0.915476	0.794447
				1.10735	1.02509	1.0492		18500.5	0.752502	0.822605	0.953189						18500.5	0.816975	1.28709		chrIV	248272	179790		1.04244	1.06465	1.12738	1.02708	1.07966									1.04949	1.04153	0.98451	1.08883	0.829369
				1.06961	1.00166	1.14649		18700.5	0.755154	0.8256	0.957037						18700.5	0.820703	1.29405		chrV	234579	176264		0.996982	1.0273	0.989682	1.042	1.25319									0.763398	0.949128	0.914236	1.00035	0.688521
				1.16005	0.934149	1.10122		18900.5	0.758484	0.82938	0.961586						18900.5	0.824924	1.30224		chrVI	365841	180002		1.13409	1.07788	1.07664	0.99508	0.971348									1.8151	0.944938	1.01184	0.961669	0.894575
				1.1288	1.08651	1.17696		19100.5	0.761501	0.832853	0.965774						19100.5	0.828508	1.30992		chrVII	222251	176655		0.947745	1.08893	1.03699	1.09138	1.12752									0.988196	0.958055	0.761828	0.847574	0.785497
				1.30121	1.11555	1.09187		19300.5	0.765359	0.83737	0.970991						19300.5	0.833109	1.31839		chrVIII	260587	179615		1.12046	1.02968	1.06637	1.00763	1.16559									1.14347	1.01649	0.644772	0.947711	0.639968
				0.971756	1.10033	1.11313		19500.5	0.76931	0.842257	0.976628						19500.5	0.837894	1.32762		chrIX	247219	176849		1.1294	1.05535	1.0854	1.02594	1.18037									0.886978	0.749215	0.892054	0.881394	0.77358
				1.27677	1.03683	1.07409		19700.5	0.773351	0.847423	0.982721						19700.5	0.842865	1.33773		chrX	214771	170752		1.13317	1.05136	1.1025	1.04799	1.1318									0.872242	0.942104	0.880436	1.05049	0.654049
				1.20509	1.07358	1.13032		19900.5	0.777075	0.852326	0.989124						19900.5	0.847866	1.34817		chrXI	240204	175247		1.06266	1.05371	1.0631	1.00928	1.01738									0.896312	0.975251	0.792964	1.00765	0.927793
				1.20336	1.03084	1.11569		20100.5	0.781173	0.858133	0.996271						20100.5	0.853473	1.35928		chrXII	246007	171809		0.981067	1.12511	1.05888	1.03453	1.1978									0.809427	0.988313	0.838828	0.946739	1.05792
				1.26827	1.04063	1.05422		20300.5	0.78636	0.865932	1.00563						20300.5	0.860643	1.37279		chrXIII	218347	178088		1.05307	0.983691	1.10717	1.00494	1.1896									1.87786	1.14101	1.13832	1.05618	0.660516
				1.17704	1.07561	1.06344		20500.5	0.791463	0.873697	1.01531						20500.5	0.867722	1.38593		chrXIV	288665	175302		1.249	1.07577	1.17298	1.05718	1.02187									0.950153	1.03552	0.827749	1.03146	0.877542
				1.05528	1.05697	1.16554		20700.5	0.796101	0.880761	1.02406						20700.5	0.873881	1.39821		chrXV	203700	179666		1.14831	1.02654	1.07731	1.0413	1.02209									0.748985	0.973505	0.897943	1.03775	0.737368
				1.17513	1.09937	1.16508		20900.5	0.800593	0.887182	1.0315						20900.5	0.879559	1.40941		chrXVI	202381	173005		1.15466	1.03832	1.07999	1.07609	1.0602									0.94813	0.937255	0.772492	0.946188	0.708335
				1.23885	1.11056	1.11631		21100.5	0.804415	0.892906	1.0381						21100.5	0.885397	1.41878		genome	1.05829e+07	11655156		1.12258	1.04082	1.12169	1.0814	1.10564									0.841176	1.15906	0.971042	1.01788	0.709252
				1.18486	1.01995	1.12851		21300.5	0.80716	0.897318	1.04326						21300.5	0.890088	1.42597		ratio:	1.60495			1.12146	1.01306	0.992667	1.04368	1.14147									0.948192	1.10605	1.03403	1.01769	0.92779
				1.11172	1.00056	1.12033		21500.5	0.810127	0.901892	1.04842						21500.5	0.894347	1.43335						1.22869	1.03438	1.14239	1.05508	1.09002									0.934303	0.952394	0.818403	0.957093	0.905312
				1.08047	1.11363	1.11153		21700.5	0.814097	0.906992	1.05426						21700.5	0.899227	1.44186						1.12973	1.0466	1.08497	1.10264	1.19065									1.24538	1.04459	1.11637	0.74442	0.654938
				0.984772	0.946416	1.19822		21900.5	0.818166	0.912246	1.06017						21900.5	0.904638	1.45142						1.07243	1.11304	1.06519	1.06964	1.12267									1.13177	0.931887	0.935453	1.03238	0.979311
				1.0816	1.06269	1.04963		22100.5	0.822614	0.91796	1.06675						22100.5	0.910882	1.46216						1.25397	1.027	1.05556	1.068	1.0487									0.936803	0.803147	0.785184	1.17829	0.623758
				1.14959	1.0853	1.16038		22300.5	0.826333	0.922474	1.07156						22300.5	0.915883	1.47051						1.1208	1.03584	1.09957	1.03144	1.1277									1.34527	1.03423	0.683693	1.0844	0.758178
				1.1615	1.00024	1.09435		22500.5	0.829772	0.926872	1.07582						22500.5	0.91977	1.47678						1.00103	1.02446	1.08178	1.09723	1.1687									0.704025	1.15328	0.830961	0.861151	0.698608
				1.07442	0.986966	1.04022		22700.5	0.832666	0.930547	1.07939						22700.5	0.923722	1.48234						1.14654	1.09428	1.06462	1.02749	1.09087									0.920587	1.00097	0.97766	0.821932	1.07079
				1.05559	1.06422	1.1865		22900.5	0.835111	0.933523	1.0824						22900.5	0.926542	1.48629						1.16001	1.078	1.04694	1.04092	1.07406									0.961905	0.912039	1.14418	0.892	0.75722
				1.02927	1.07412	1.04259		23100.5	0.837351	0.935745	1.08455						23100.5	0.928956	1.48946						1.17412	1.08691	1.12869	1.0917	1.20928									1.0829	0.858841	1.03551	0.810798	0.99298
				1.1674	0.992633	1.06107		23300.5	0.838763	0.936801	1.08549						23300.5	0.930806	1.49133						1.15215	1.04053	1.06313	1.06671	1.0645									1.03141	0.807595	0.939384	1.1311	1.00595
				1.06704	0.959043	1.03539		23500.5	0.839998	0.938076	1.08652						23500.5	0.932409	1.49255						1.14417	1.06718	1.10589	1.01957	1.21562									0.860248	0.950062	1.06843	1.05028	0.658
				0.957572	1.14559	1.18265		23700.5	0.841408	0.939552	1.0876						23700.5	0.934006	1.49474						1.19456	1.00858	1.1141	0.980804	1.11855									1.57635	0.946199	0.952378	0.970474	0.714627
				1.02051	1.11917	1.02323		23900.5	0.842932	0.941614	1.08926						23900.5	0.935998	1.49774						1.20258	1.05596	1.08887	1.06773	1.16898									1.16835	0.904705	0.812968	0.963534	0.724845
				1.13449	1.04989	1.07792		24100.5	0.845647	0.944941	1.09258						24100.5	0.938953	1.50223						1.20472	1.04669	1.1651	1.08568	1.03084									0.951172	1.0354	0.648643	0.909229	0.716075
				1.03981	1.01389	1.0331		24300.5	0.848006	0.948231	1.09644						24300.5	0.942363	1.50822						1.188	1.04085	1.05067	1.00768	1.22777									1.38424	1.03304	0.97076	0.942266	0.664003
				1.25085	0.979551	1.10415		24500.5	0.850372	0.951439	1.10038						24500.5	0.946304	1.51502						1.08065	1.0801	1.05876	1.05695	1.13684									0.817644	0.987231	1.11843	0.790616	0.894339
				1.29322	0.984312	1.11928		24700.5	0.853279	0.956245	1.10604						24700.5	0.950775	1.5224						1.0065	1.04507	1.10943	0.998927	1.12136									1.3134	1.00397	0.900824	0.900182	0.708456
				1.04947	0.988832	1.01764		24900.5	0.857055	0.961874	1.113						24900.5	0.955813	1.52938						1.07418	1.07548	1.08246	1.02386	1.05681									1.7682	1.05401	0.740183	0.971496	0.674228
				1.17403	1.06603	1.107		25100.5	0.860084	0.966284	1.11807						25100.5	0.959997	1.53425						1.12159	1.0172	1.11974	1.10706	1.24021									0.926662	1.03858	1.02204	1.06515	0.675719
				1.0858	1.02976	1.09362		25300.5	0.861908	0.969467	1.12119						25300.5	0.96268	1.53785						1.17348	1.03969	1.12555	1.01309	1.28727									0.74652	0.867689	0.649984	1.17126	0.708144
				1.21425	1.06945	1.13116		25500.5	0.864238	0.972205	1.12384						25500.5	0.964982	1.54114						1.23822	1.05449	1.04029	1.01653	1.07018									0.81217	0.972959	1.03042	1.20869	1.00012
				1.15281	1.05061	0.945286		25700.5	0.868009	0.975969	1.12751						25700.5	0.96847	1.54662						1.10045	1.06589	1.12928	1.01351	1.1251									1.28802	1.12635	1.24023	0.99441	0.899828
				1.09384	1.06979	1.0378		25900.5	0.871328	0.979295	1.13094						25900.5	0.971347	1.55151						1.14188	1.03303	1.09019	1.0898	1.26018									0.890625	0.939005	0.74982	0.929083	1.05899
				1.2792	1.06526	1.06713		26100.5	0.875766	0.984079	1.13592						26100.5	0.975543	1.55845						1.14413	1.04468	1.0355	1.07191	1.20868									0.851361	1.07167	0.93539	1.01822	1.0009
				1.07105	1.07286	1.07228		26300.5	0.879655	0.98855	1.14125						26300.5	0.979824	1.56577						1.15959	0.991438	1.08715	1.11243	1.02973									0.8051	0.997949	0.77903	0.838901	0.662598
				1.05424	0.970933	1.10643		26500.5	0.883806	0.993409	1.14705						26500.5	0.984954	1.57494						1.15817	1.0491	1.07624	1.09216	1.0948									1.60535	0.86325	0.958656	0.954908	0.993749
				1.23227	0.986729	1.11197		26700.5	0.888254	0.99871	1.15351						26700.5	0.989941	1.58411						1.12398	1.07934	1.13098	1.07758	1.15067									0.932969	0.960802	0.908652	0.971402	1.1146
				1.29598	1.03666	1.05292		26900.5	0.892356	1.00416	1.16005						26900.5	0.994556	1.59254						0.995345	1.12515	1.10528	1.03514	1.19258									0.847018	0.901772	0.900462	0.980148	0.794778
				1.08684	1.02737	0.993967		27100.5	0.895918	1.00928	1.16571						27100.5	0.999469	1.59987						1.19268	1.06822	1.03408	1.05793	1.26584									0.790553	0.978698	0.783017	0.984767	0.92859
				1.10562	1.07008	1.01147		27300.5	0.898696	1.01323	1.16985						27300.5	1.00361	1.60679						1.13586	1.00822	1.05385	1.02153	1.14524									1.09361	0.999213	0.945974	1.04179	1.16183
				1.19761	1.0352	1.07264		27500.5	0.901847	1.01734	1.17423						27500.5	1.00754	1.61384						0.994642	1.15891	1.10942	1.03748	1.06593									0.89349	0.948278	0.802505	0.933637	0.754236
				1.26865	1.11401	1.14357		27700.5	0.905474	1.02195	1.17936						27700.5	1.01205	1.62156						1.15499	0.976661	1.14392	1.09015	1.15457									1.04872	0.949254	0.923543	0.876157	0.75002
				1.13695	1.06894	1.16124		27900.5	0.908453	1.02582	1.18357						27900.5	1.0158	1.62806						1.06832	1.02322	1.08247	1.02507	1.11829									0.808002	0.986188	0.860215	0.912096	0.819127
				1.2343	0.990329	1.02694		28100.5	0.910496	1.02816	1.1864						28100.5	1.01835	1.6334						1.00279	1.04498	1.07596	1.05465	1.18053									0.89161	1.0696	0.966529	0.9655	0.656945
				1.23329	1.0784	1.02943		28300.5	0.912354	1.03044	1.18888						28300.5	1.02015	1.63779						1.13736	1.04934	1.08969	1.03859	1.30687									0.754274	0.92352	0.922064	1.00974	0.65155
				1.21397	1.05362	1.14634		28500.5	0.91429	1.03287	1.19157						28500.5	1.02278	1.64214						1.09992	0.977011	1.06184	1.02561	1.1463									0.791032	0.881042	0.84366	0.734194	0.632477
				1.1857	1.07696	1.03655		28700.5	0.9165	1.03594	1.19452						28700.5	1.02625	1.64712						1.15836	1.06416	1.04848	1.08376	1.14534									0.934549	1.06715	0.953316	1.11637	0.660006
				1.07982	1.09802	0.976343		28900.5	0.919029	1.03917	1.19817						28900.5	1.02991	1.65214						1.29376	1.06446	1.11109	1.05939	1.19575									0.976925	0.937636	0.799962	0.84384	0.717048
				1.03704	1.1167	1.03993		29100.5	0.921528	1.04337	1.20299						29100.5	1.0344	1.65862						1.05654	1.08438	1.12308	1.01048	1.07535									1.04034	1.00869	0.737506	0.885494	0.77555
				1.15607	1.00357	1.09154		29300.5	0.92443	1.04804	1.20865						29300.5	1.03892	1.66551						1.17771	1.07965	1.0544	1.02709	1.16234									1.1289	0.915555	0.846587	0.993782	0.762225
				1.23285	1.08043	1.03145		29500.5	0.925746	1.05084	1.2115						29500.5	1.04115	1.66953						1.06682	1.06913	1.095	0.991433	1.18316									0.900865	0.948668	1.07532	1.0252	0.650092
				1.01576	1.08953	1.05868		29700.5	0.927509	1.05383	1.21512						29700.5	1.04321	1.67424						1.01124	1.03569	1.10141	0.995391	1.24174									0.798361	0.825	1.07563	0.872675	0.700603
				1.02536	1.09159	1.1389		29900.5	0.929963	1.05734	1.21893						29900.5	1.04623	1.67999						1.23299	1.01538	1.06056	1.04154	1.18441									0.909609	0.965236	0.819315	0.937137	0.696286
				1.04273	1.02225	0.998009		30100.5	0.932835	1.06164	1.22428						30100.5	1.04987	1.68673						1.09379	1.07561	1.06886	1.04624	1.2637									0.926511	0.965872	0.97365	0.916396	1.05884
				1.0584	1.01415	1.04968		30300.5	0.935247	1.06519	1.22793						30300.5	1.05304	1.69179						1.31324	1.04478	1.06159	1.05705	1.23891									1.05299	0.87625	0.960894	1.023	0.97757
				1.17008	1.01318	1.03795		30500.5	0.936406	1.06635	1.22882						30500.5	1.05453	1.69316						1.15317	1.0278	0.982161	1.01762	1.17646									0.93677	1.02452	0.979469	0.966169	0.720288
				0.92709	1.02265	1.14441		30700.5	0.936624	1.06714	1.22864						30700.5	1.05528	1.69272						1.13286	1.09357	1.07199	0.984658	0.998076									0.920435	0.769856	0.813765	0.917433	1.08157
				1.17529	1.04803	1.1433		30900.5	0.937905	1.06875	1.22996						30900.5	1.05712	1.69366						1.15072	1.01476	1.10062	1.03354	1.03387									0.841004	0.945371	0.845293	1.04759	0.646002
				1.01486	1.03381	0.964446		31100.5	0.939824	1.07106	1.23199						31100.5	1.05981	1.69625						1.09834	1.03027	1.09353	1.00657	1.06293									0.778756	0.931937	1.01398	1.03008	0.652084
				1.08226	1.05178	1.0713		31300.5	0.941049	1.07246	1.23353						31300.5	1.06179	1.69786						1.08058	1.02554	1.05349	1.09577	1.17956									0.853171	0.928844	0.847591	0.915013	0.722752
				0.955253	1.02254	1.11923		31500.5	0.942136	1.07334	1.23487						31500.5	1.06291	1.69906						1.14271	1.04788	1.06353	1.12475	1.07571									1.37174	0.877448	0.833112	0.879733	0.931295
				1.03284	1.07622	1.02712		31700.5	0.942764	1.07413	1.23596						31700.5	1.06328	1.7004						1.05338	1.00967	1.09786	1.08098	1.08129									0.779414	1.05209	1.02778	0.958449	0.677113
				1.12414	1.04457	1.09487		31900.5	0.943671	1.07529	1.23801						31900.5	1.06461	1.70367						1.18836	1.08217	1.07443	1.04245	1.24343									1.32961	0.863168	0.854519	0.780052	0.687636
				1.1544	1.13293	1.03855		32100.5	0.945564	1.07738	1.24062						32100.5	1.06726	1.70928						1.18629	1.03613	1.1185	1.06451	1.11998									0.889331	0.987846	0.930254	0.961245	0.840232
				1.18506	1.11237	1.03868		32300.5	0.948098	1.08002	1.24394						32300.5	1.06955	1.71491						1.17079	1.00887	0.988636	1.04323	1.25497									0.759324	0.979241	0.940773	0.85593	1.43244
				1.00792	1.03816	1.12148		32500.5	0.952425	1.08435	1.24933						32500.5	1.07324	1.72232						1.21392	1.08125	1.0095	1.037	1.15989									1.03612	0.960653	1.11659	0.925297	0.70454
				1.00776	0.997816	1.10368		32700.5	0.955814	1.08836	1.25451						32700.5	1.07736	1.7298						1.09178	1.0788	1.09595	1.0403	1.10141									0.876456	0.966133	0.826157	0.829721	0.77749
				0.888558	0.986322	1.20238		32900.5	0.959037	1.09167	1.25912						32900.5	1.08085	1.73557						1.05004	1.05463	1.10359	1.02038	1.11712									0.953979	0.693992	0.896112	1.04629	1.0653
				1.12453	1.00781	1.24613		33100.5	0.961814	1.09386	1.26214						33100.5	1.08332	1.74019						1.17163	1.0998	1.11511	1.05226	1.02973									1.52384	0.905117	0.828199	0.933179	0.734055
				1.14854	1.04414	1.03006		33300.5	0.964096	1.09581	1.26477						33300.5	1.08543	1.74364						1.10228	1.00247	1.07326	1.03507	1.12895									1.18441	1.0098	1.21583	0.953936	0.831341
				0.930404	1.04844	1.14175		33500.5	0.966366	1.09752	1.26706						33500.5	1.08722	1.74689						1.06469	1.01607	1.11012	1.01396	1.08042									0.908664	0.912449	0.859007	0.91209	0.626207
				1.20243	1.05639	1.10635		33700.5	0.968543	1.09934	1.26951						33700.5	1.08916	1.7504						1.08311	1.05939	1.05995	1.07682	0.994794									0.991341	0.868985	0.917659	0.909516	0.818046
				1.03627	1.0911	1.18001		33900.5	0.971432	1.10265	1.27337						33900.5	1.09216	1.75529						1.03893	1.08265	1.11576	0.997906	1.11157									0.956257	1.02225	0.855681	1.05583	1.21371
				1.08469	1.08795	1.07091		34100.5	0.974414	1.10678	1.27835						34100.5	1.09581	1.76135						1.19041	1.03585	1.08565	1.02688	1.10829									1.25677	0.951374	0.783369	0.943028	0.79177
				1.0789	1.0537	1.10588		34300.5	0.977016	1.11058	1.2824						34300.5	1.09933	1.76597						1.11979	0.978501	1.1217	1.05229	1.00418									0.903183	0.959725	1.00699	1.01014	0.744419
				1.16965	1.07449	1.04776		34500.5	0.980772	1.11537	1.28757						34500.5	1.1046	1.77215						1.20884	1.03576	1.09944	0.995583	1.23731									1.02176	0.823801	1.24976	0.852462	0.721572
				1.04286	1.02809	1.07778		34700.5	0.984047	1.11922	1.2918						34700.5	1.10895	1.77691						1.11948	1.10755	1.06752	0.990302	1.00006									0.884862	0.961288	0.999317	0.913698	0.833507
				1.20032	1.09288	1.08768		34900.5	0.987817	1.12323	1.29608						34900.5	1.11292	1.78211						1.2475	1.05794	1.12182	1.01804	1.06961									0.788915	1.0898	0.745855	0.888994	1.24011
				0.886277	1.01117	1.16474		35100.5	0.991459	1.12764	1.30073						35100.5	1.11735	1.78792						1.12562	1.10949	1.07591	1.04442	1.06831									1.03205	0.891315	0.935055	0.998206	0.638978
				1.20981	1.09279	1.08448		35300.5	0.994253	1.13153	1.30498						35300.5	1.12082	1.79259						1.1982	1.05536	1.09497	1.02086	1.06092									0.85108	0.884698	0.811812	1.08893	0.768867
				1.20982	1.04224	1.0486		35500.5	0.996658	1.13515	1.30924						35500.5	1.12389	1.79682						1.03733	1.09942	1.08391	1.05426	1.1403									0.893301	0.989673	0.877187	1.05369	1.02108
				1.06863	0.979953	1.15749		35700.5	0.998772	1.13825	1.31257						35700.5	1.12713	1.79983						1.17919	1.02803	1.09107	1.0644	1.07605									0.918419	0.919541	0.846975	0.977894	0.731719
				1.05373	1.13614	1.03999		35900.5	1.00012	1.14033	1.31482						35900.5	1.1292	1.80214						1.20387	1.1149	1.09642	1.01951	1.27426									0.956542	0.92192	0.905995	0.786768	0.73145
				1.21372	1.04467	1.09829		36100.5	1.00164	1.14246	1.31706						36100.5	1.13098	1.8048						1.12175	1.04506	1.03445	1.10017	1.14455									1.56119	0.98622	0.886548	1.17289	0.664381
				1.09948	1.15922	1.02278		36300.5	1.0037	1.14515	1.31988						36300.5	1.13299	1.80825						1.2413	1.03218	1.08541	1.02759	1.20743									0.956241	0.986847	1.05263	0.919548	0.964297
				0.966391	1.05644	1.03409		36500.5	1.00682	1.14878	1.32412						36500.5	1.13656	1.81322						1.14653	1.01462	1.07833	1.00366	1.07687									1.39211	1.02892	0.915221	1.04283	0.688611
				1.24113	1.04521	1.01633		36700.5	1.00962	1.15203	1.32806						36700.5	1.13996	1.81811						1.04526	1.05649	1.03996	1.06327	1.07426									1.40542	0.896278	0.964089	0.940854	0.749868
				1.01476	1.09056	1.1091		36900.5	1.01251	1.15585	1.33262						36900.5	1.14399	1.82414						1.16859	1.06961	1.1238	1.07932	1.07825									0.914	1.10043	0.896419	1.08333	0.730865
				1.19359	1.02074	1.00043		37100.5	1.01458	1.1585	1.33535						37100.5	1.14668	1.82796						1.18953	1.07119	1.08984	1.04244	1.09208									1.37778	0.960283	0.866067	0.772409	0.629183
				0.962761	0.996902	1.14335		37300.5	1.01609	1.16027	1.33671						37300.5	1.14878	1.83066						1.04539	1.04918	1.0789	1.02974	1.14639									0.802761	0.872994	0.824085	1.04052	0.679158
				1.02884	1.0318	0.972981		37500.5	1.01697	1.16176	1.33739						37500.5	1.15008	1.83204						0.984111	1.02856	1.05812	1.07801	1.18135									1.17827	1.24124	0.977959	1.07564	0.721264
				0.998577	1.03572	1.11335		37700.5	1.01752	1.16237	1.33736						37700.5	1.15051	1.83167						1.06868	1.07166	1.0523	1.06746	1.02646									0.728204	0.900434	0.828747	0.903523	0.916128
				1.13168	1.05709	1.11176		37900.5	1.01795	1.16239	1.33641						37900.5	1.15079	1.83008						1.11363	1.04754	1.08683	1.04937	1.07972									0.846569	0.934817	0.799497	1.07544	0.795414
				1.11263	1.00245	1.00539		38100.5	1.01832	1.16203	1.33578						38100.5	1.15096	1.82839						1.09281	1.01184	1.08027	1.01151	1.05571									1.03552	0.934648	0.859062	1.01238	0.962574
				0.977882	1.11677	1.11026		38300.5	1.01912	1.16147	1.33519						38300.5	1.15102	1.82671						1.15992	1.08668	1.06589	1.019	1.12286									0.768189	0.875385	0.891954	0.853324	0.859319
				1.17535	1.06785	1.10316		38500.5	1.01995	1.16117	1.33476						38500.5	1.15096	1.82479						1.19487	1.01889	1.02499	0.989537	1.2017									1.54491	0.890895	0.987909	0.971982	0.700375
				1.10696	1.08783	1.14272		38700.5	1.02074	1.16088	1.33378						38700.5	1.15043	1.82232						1.09657	1.0368	1.0791	1.08822	1.15535									1.07448	1.07435	1.01956	1.05918	0.778503
				1.11262	1.08607	1.06827		38900.5	1.02118	1.1604	1.33266						38900.5	1.14995	1.82051						1.20329	1.05206	1.09077	1.01726	1.0609									0.806089	1.00436	1.02669	1.22347	0.77517
				1.1618	1.0364	1.13062		39100.5	1.02236	1.16101	1.33297						39100.5	1.15092	1.82109						0.983507	1.04838	1.06126	1.07891	1.14311									0.756729	1.2173	0.870537	0.961863	0.630367
				0.949844	0.96315	1.14044		39300.5	1.02352	1.1623	1.33413						39300.5	1.15218	1.82232						1.20343	1.07111	1.10726	1.0299	1.21209									1.26578	0.806227	0.939394	0.934823	0.784598
				1.12671	1.13594	1.09685		39500.5	1.02459	1.16303	1.33482						39500.5	1.1528	1.82238						1.11492	1.04711	1.07973	1.11854	1.05121									1.30158	0.865783	0.902487	1.13245	0.701063
				1.36484	0.983016	1.04473		39700.5	1.02546	1.16379	1.33551						39700.5	1.15275	1.82194						0.99047	1.05701	1.13233	1.01665	1.1043									1.0816	0.927361	1.10468	0.936724	0.764264
				1.09322	0.979739	1.00011		39900.5	1.02648	1.16444	1.33543						39900.5	1.15311	1.82159						1.19797	1.02233	1.1099	1.03405	1.20391									0.892776	1.0627	0.718919	1.01906	0.709662
				1.08494	1.027	1.12238		40100.5	1.02731	1.16457	1.33458						40100.5	1.15328	1.82072						1.10932	1.05087	1.1173	1.0691	1.19745									1.32159	0.962152	0.800557	0.987208	0.734015
				1.05947	1.09452	1.11765		40300.5	1.02802	1.16524	1.33484						40300.5	1.15466	1.8209						1.21331	1.0588	0.981765	1.09151	1.05901									0.761665	1.04494	0.709154	0.907487	0.906574
				1.22144	1.03577	1.04809		40500.5	1.02872	1.16648	1.33571						40500.5	1.15586	1.82053						1.12089	1.0682	1.1092	1.07478	1.06535									1.14372	1.01253	1.22365	0.957605	0.830082
				1.10974	1.08909	1.16279		40700.5	1.02943	1.16811	1.33721						40700.5	1.15764	1.8208						1.04148	1.01295	1.10734	1.00052	1.06259									1.10602	0.914058	1.00613	1.03158	0.788167
				1.26585	1.08843	1.11272		40900.5	1.03019	1.16935	1.33832						40900.5	1.15857	1.82114						1.31643	1.06489	1.04637	1.0668	1.14374									1.14705	1.2217	0.806309	0.974941	1.21654
				1.00653	1.01955	1.07739		41100.5	1.03054	1.16964	1.3386						41100.5	1.15848	1.82112						1.11309	0.987683	1.09537	1.02498	1.11481									1.24877	0.856084	0.940148	0.890701	0.684786
				1.27516	1.09067	1.03073		41300.5	1.0304	1.16908	1.33798						41300.5	1.15812	1.81999						1.12527	1.04161	1.08282	1.03228	1.03479									0.812539	1.10538	0.83983	0.920292	0.712112
				1.08342	1.06679	1.08496		41500.5	1.02993	1.16798	1.33659						41500.5	1.15709	1.81717						1.05815	1.07739	1.07954	1.0446	1.14833									0.855835	0.850117	1.25671	0.979547	0.696191
				1.1152	1.11981	1.00248		41700.5	1.02938	1.16655	1.33477						41700.5	1.15571	1.81377						1.01545	1.05639	1.09877	1.0182	1.02174									0.867172	0.918791	0.848179	0.903192	0.78239
				1.14482	0.996398	1.07123		41900.5	1.02914	1.16562	1.33319						41900.5	1.15516	1.81133						1.02676	1.04419	1.09685	1.09102	1.05715									0.898407	1.10659	1.12926	0.993665	0.917078
				1.10522	1.02163	0.997476		42100.5	1.02832	1.165	1.3323						42100.5	1.15478	1.80968						1.09404	1.01549	1.0899	1.07329	1.03285									0.875753	0.727323	1.0583	1.01061	0.740521
				1.1743	0.984776	1.04165		42300.5	1.02832	1.16594	1.33312						42300.5	1.15576	1.81052						1.15981	0.990906	1.02533	1.0327	1.11133									0.965196	0.998751	1.08102	0.881238	0.83963
				1.10394	1.0325	1.06277		42500.5	1.03029	1.16847	1.33613						42500.5	1.15854	1.81383						1.01511	1.06861	1.02678	1.0796	1.14699									0.94127	0.887992	1.29736	0.9946	0.674716
				1.1686	1.0224	1.10259		42700.5	1.0337	1.17242	1.34095						42700.5	1.16223	1.81888						1.1701	1.01451	1.12314	1.03249	1.27291									0.7818	0.936079	1.06348	0.857407	1.23893
				1.25156	1.12855	1.12017		42900.5	1.03954	1.17777	1.34708						42900.5	1.16609	1.82455						1.00567	1.09811	1.12513	1.09132	1.07086									0.778799	0.963692	0.771899	0.979004	0.661554
				1.13472	1.05765	1.20671		43100.5	1.04475	1.18227	1.35241						43100.5	1.17001	1.83097						1.22128	1.00499	1.08906	1.05657	1.18283									0.852306	1.01274	0.947396	0.996758	0.932003
				1.10151	1.04562	1.12267		43300.5	1.04916	1.18611	1.35667						43300.5	1.17337	1.83601						1.19195	1.02413	1.16196	1.00344	1.13676									1.22664	0.893468	1.03646	1.06898	0.759087
				1.1895	1.10812	1.04346		43500.5	1.0531	1.18916	1.35974						43500.5	1.17588	1.83988						1.1309	1.02301	1.03633	1.00397	1.15007									0.768199	0.827917	0.926357	0.903227	0.917122
				1.12882	1.09834	1.02836		43700.5	1.05685	1.19196	1.36239						43700.5	1.17857	1.84306						0.956175	1.08168	1.00201	1.04494	1.0858									0.805584	0.967475	0.996751	1.03893	0.882851
				1.19301	0.971529	1.14274		43900.5	1.05984	1.19401	1.36378						43900.5	1.18039	1.84459						1.0795	1.04212	1.1129	1.05677	1.14137									0.977399	0.941153	1.17442	0.878699	0.751368
				1.1509	1.05836	1.06212		44100.5	1.06272	1.19562	1.36527						44100.5	1.18214	1.846						1.19552	1.03335	1.09975	1.05718	1.18501									1.19998	1.16727	0.905218	1.26316	0.784936
				1.14569	0.988759	1.04275		44300.5	1.06476	1.19641	1.36611						44300.5	1.18295	1.84651						1.18717	1.04717	1.08121	0.998765	1.16666									1.25878	0.965006	0.850303	1.13362	0.727465
				1.14429	1.12172	1.01982		44500.5	1.06634	1.19693	1.36688						44500.5	1.18344	1.84536						1.18345	1.03142	1.14774	1.05858	1.12347									1.1903	0.918715	0.998424	0.93837	0.746857
				1.13323	1.12066	1.06213		44700.5	1.06826	1.19741	1.36736						44700.5	1.18355	1.84368						1.06952	1.07627	1.09243	1.06112	1.08145									0.835554	1.06652	0.830847	0.873219	0.742711
				1.10845	1.03601	1.08031		44900.5	1.0713	1.1988	1.36783						44900.5	1.18434	1.84267						1.13295	1.04449	1.08444	1.00729	1.09425									1.46923	0.968294	0.954616	0.956031	0.770746
				1.06676	1.07881	1.02726		45100.5	1.07353	1.19888	1.36742						45100.5	1.18448	1.84052						1.03054	1.01993	1.12274	1.06369	1.15158									0.821382	0.941954	0.942208	1.12067	1.23162
				1.18381	1.07483	1.00525		45300.5	1.07408	1.1968	1.36425						45300.5	1.18291	1.83571						1.20615	1.04099	1.0547	1.03977	1.10999									0.882754	0.985988	0.844818	1.18575	0.788669
				1.14385	1.0914	1.19632		45500.5	1.07407	1.19435	1.36041						45500.5	1.18068	1.83048						1.0364	1.06461	1.08877	1.01382	1.23443									1.00426	0.913214	0.896119	0.962255	0.804404
				1.31535	1.0065	1.04227		45700.5	1.07435	1.19204	1.35692						45700.5	1.17875	1.82568						1.15669	1.02261	1.04293	1.08277	1.0481									0.840657	0.93538	0.962775	0.837919	0.929507
				1.02811	1.05742	1.18428		45900.5	1.07509	1.19042	1.35444						45900.5	1.17746	1.82131						1.15866	1.10168	1.08027	1.02119	1.28519									1.2551	0.96709	0.923974	0.908898	0.916813
				1.08544	1.05191	1.12594		46100.5	1.07594	1.18923	1.35222						46100.5	1.17596	1.81724						1.19383	1.04726	1.04399	1.03383	0.999167									0.881089	0.904301	0.949928	0.976336	0.663085
				1.1725	1.0174	0.994616		46300.5	1.07677	1.18781	1.34978						46300.5	1.17471	1.81393						1.10165	1.06164	1.07924	1.04406	1.22991									0.953446	0.928111	1.04993	1.03549	0.687733
				1.21559	0.979979	1.10359		46500.5	1.07799	1.18675	1.34807						46500.5	1.17374	1.81078						1.18726	1.03489	1.07804	1.06946	1.20545									1.0313	1.14726	1.00283	0.927952	1.01402
				1.18088	1.00406	1.08816		46700.5	1.07889	1.18539	1.34601						46700.5	1.17227	1.80678						1.06197	1.06317	1.13669	1.04957	1.0884									0.888305	0.875135	1.07379	0.883202	0.701356
				1.09501	1.01355	1.13146		46900.5	1.08077	1.18463	1.34467						46900.5	1.1714	1.80408						1.03627	1.03006	1.09394	1.10235	1.06464									1.03216	0.934044	0.988159	0.937948	0.75256
				1.14276	0.997796	1.01347		47100.5	1.08384	1.18502	1.34436						47100.5	1.17066	1.80091						1.01045	1.01599	1.12301	0.997863	1.15495									0.841088	1.05137	0.886602	0.873764	0.855633
				1.16282	1.08459	1.04321		47300.5	1.08738	1.18633	1.34591						47300.5	1.17145	1.79952						1.1178	1.05509	1.01046	1.05047	1.03043									1.08122	1.01116	0.83614	0.935815	0.724273
				1.17259	1.10603	0.951413		47500.5	1.09168	1.18866	1.34798						47500.5	1.17301	1.79889						1.09968	1.02102	1.05001	1.00087	1.15016									0.763117	1.21516	0.912706	0.96436	1.02881
				1.17354	0.920785	1.0874		47700.5	1.09548	1.19114	1.35054						47700.5	1.17454	1.79935						1.15761	1.08707	1.05857	1.03619	1.12189									1.26843	0.741894	0.87905	0.904375	0.648999
				1.17647	0.969122	1.09484		47900.5	1.10001	1.19438	1.35431						47900.5	1.17761	1.80247						1.10454	1.07419	1.04277	1.07777	1.07211									1.03041	0.875965	0.99564	1.06229	0.711434
				1.4085	1.0191	1.09238		48100.5	1.10401	1.19806	1.35796						48100.5	1.18075	1.80635						1.19382	1.05398	1.11761	1.0092	1.23426									0.828811	0.884469	0.891403	0.874382	1.0533
				1.12239	1.02717	1.01465		48300.5	1.10705	1.20098	1.36121						48300.5	1.1835	1.81046						1.12459	1.05414	1.13402	1.09697	1.14903									1.57934	0.877646	0.85164	0.716988	0.676535
				1.03476	1.04631	1.16375		48500.5	1.11	1.20373	1.36451						48500.5	1.18585	1.8136						1.00516	1.10089	1.06084	1.0221	1.24157									0.916999	0.820278	0.812597	0.953119	0.852163
				1.09562	1.07011	1.12653		48700.5	1.11248	1.20583	1.36679						48700.5	1.18796	1.8157						1.15156	1.05022	1.06965	1.0301	1.06821									0.845939	1.09781	0.756627	0.974613	0.805995
				1.01154	1.10144	1.06059		48900.5	1.11456	1.20793	1.36966						48900.5	1.19034	1.8179						1.04053	1.07066	1.13368	1.05259	1.14375									0.89215	1.03019	0.976558	0.945641	0.93521
				1.0135	1.08656	1.0176		49100.5	1.11667	1.21063	1.37283						49100.5	1.19292	1.82012						1.11474	1.0808	1.01793	1.00442	1.07836									0.76461	1.0965	0.884788	1.20399	1.33176
				1.08346	1.12248	1.1165		49300.5	1.11909	1.21332	1.37553						49300.5	1.19556	1.82158						1.13761	1.05971	1.13274	1.07545	1.312									1.08328	0.979806	1.29884	0.940191	0.676196
				1.27044	1.09065	1.07588		49500.5	1.12124	1.2158	1.37818						49500.5	1.19807	1.82227						1.15676	1.09899	1.09223	1.00848	1.16965									0.785711	0.853679	0.84931	0.949063	0.684017
				1.06418	1.07624	1.13193		49700.5	1.1232	1.21744	1.38034						49700.5	1.20041	1.82263						1.02601	1.07411	1.06827	1.05498	1.04346									1.30202	0.974761	0.697753	0.865557	0.758415
				0.982343	1.08845	1.00353		49900.5	1.12404	1.21745	1.38044						49900.5	1.2013	1.82147						1.02714	1.00427	0.97755	1.06418	1.17758									0.746157	0.967922	0.778708	1.13559	0.67083
				1.06905	1.10884	1.102		50100.5	1.1241	1.21681	1.37968						50100.5	1.20103	1.81986						1.25747	1.05899	1.10899	1.02332	1.09937									0.765972	0.928867	0.939979	0.938838	0.711419
				1.21557	1.02515	1.06613		50300.5	1.12446	1.21672	1.37958						50300.5	1.2014	1.81926						1.19524	1.03483	1.06468	1.02187	1.04053									0.838424	1.08451	0.851367	0.993741	1.08466
				1.01443	1.02428	1.12048		50500.5	1.12383	1.21569	1.37831						50500.5	1.20065	1.81702						1.02853	1.02882	1.01915	1.03292	1.23311									0.926965	1.01203	1.00363	1.08255	1.11454
				1.12349	1.04761	1.09527		50700.5	1.12223	1.21404	1.37617						50700.5	1.19925	1.81338						1.0995	1.12204	1.08993	1.01382	1.18814									0.894049	0.934795	0.769703	1.14884	0.711563
				1.20604	1.07193	1.09905		50900.5	1.12098	1.21256	1.37422						50900.5	1.198	1.80975						1.07596	1.09247	1.10213	1.0473	1.0074									0.887553	0.870611	0.811685	1.27765	0.67158
				1.19956	1.13667	1.117		51100.5	1.11931	1.21047	1.37161						51100.5	1.19658	1.80526						1.03447	1.0475	1.06948	1.07886	1.09998									0.967509	0.886741	1.18849	0.951699	0.768031
				1.00598	1.05639	1.11923		51300.5	1.11826	1.20852	1.36898						51300.5	1.19528	1.80111						0.92816	1.01381	1.0965	1.07504	1.14938									0.864781	0.923518	0.880413	0.864584	0.704691
				1.09139	1.04887	1.0893		51500.5	1.11776	1.20728	1.36694						51500.5	1.19427	1.79729						1.10644	1.06941	1.02794	1.03387	1.04036									1.11545	0.863991	0.981108	1.09524	0.683972
				1.1887	1.05118	1.09508		51700.5	1.11681	1.20566	1.36462						51700.5	1.19321	1.79434						1.07918	1.01605	1.07355	0.970584	1.2219									0.920186	0.932267	0.974917	0.959008	0.685216
				1.0387	1.05818	1.07811		51900.5	1.11656	1.20428	1.36306						51900.5	1.19275	1.79296						1.10554	1.06708	1.11058	1.06141	1.17973									0.759832	0.893716	0.864095	0.879507	1.04213
				1.07345	1.05432	1.12555		52100.5	1.11687	1.20248	1.36135						52100.5	1.1918	1.79158						1.1201	1.05977	1.0979	1.00083	1.16944									0.77947	0.957922	0.921371	1.05763	0.652683
				1.073	1.07455	1.13726		52300.5	1.11781	1.20165	1.36034						52300.5	1.19153	1.79029						1.10149	1.05037	1.06624	1.0745	1.12417									0.795615	0.936652	0.921202	0.940239	0.649085
				1.08528	1.06074	1.20768		52500.5	1.11971	1.20187	1.36106						52500.5	1.19244	1.78958						1.04463	1.0307	1.01854	1.0753	1.24599									0.78376	1.02123	0.801453	0.968406	0.743882
				1.31607	1.07876	1.0128		52700.5	1.12138	1.20212	1.36121						52700.5	1.19246	1.78803						1.1287	1.04543	1.06055	1.04369	1.18487									0.833138	0.860995	0.897591	0.863834	0.983302
				1.15409	1.01173	1.10641		52900.5	1.12116	1.20067	1.35987						52900.5	1.19123	1.78462						1.2087	1.06714	1.03323	1.04528	1.12225									0.744715	0.952795	1.11445	1.18924	0.698263
				0.990719	1.07067	1.15787		53100.5	1.1228	1.20135	1.36059						53100.5	1.19174	1.78336						1.22874	1.06193	1.0542	0.992815	1.26888									0.868887	0.874543	0.893841	0.907695	1.50356
				1.20304	1.10117	1.13986		53300.5	1.12405	1.20168	1.36075						53300.5	1.19249	1.78239						1.09498	0.973	1.03533	1.05182	1.14197									1.04875	1.09947	0.657434	1.19386	0.621446
				1.03019	1.0461	1.07259		53500.5	1.12372	1.2003	1.35915						53500.5	1.19148	1.77973						1.01263	1.04099	1.08082	1.00926	1.2212									0.961541	0.886153	0.819371	0.933222	0.789048
				1.06485	1.13866	1.02179		53700.5	1.12355	1.1991	1.35727						53700.5	1.19006	1.77643						0.992351	1.03121	1.1135	1.06409	1.15913									0.871359	1.01025	0.825563	1.03641	0.72404
				1.0433	1.07177	1.09801		53900.5	1.12379	1.19755	1.35527						53900.5	1.18838	1.77283						1.10113	1.02758	1.04527	1.00283	1.1053									0.897969	0.766847	1.00291	0.812649	0.668856
				1.32697	1.11258	1.01145		54100.5	1.12314	1.1942	1.3513						54100.5	1.18525	1.76712						1.12326	1.00886	1.1056	1.02261	1.06754									0.746954	0.921382	0.787655	1.22864	0.703507
				1.13801	1.09616	1.10561		54300.5	1.12196	1.19021	1.34645						54300.5	1.1819	1.76049						1.20125	1.01871	1.09243	1.07003	1.14254									0.859651	0.769026	0.948755	0.957674	0.671727
				1.2247	1.14974	1.03189		54500.5	1.12145	1.18795	1.34363						54500.5	1.18023	1.75541						1.15586	1.08707	1.15767	1.02648	1.00032									0.971423	1.02477	0.957225	0.837429	0.738647
				1.15246	1.03559	1.11742		54700.5	1.1211	1.18624	1.34127						54700.5	1.17952	1.75157						1.17268	1.04736	1.04984	1.00941	1.18829									0.967939	0.822877	0.781103	0.970575	0.653353
				1.1461	1.07641	1.11456		54900.5	1.1203	1.18462	1.33876						54900.5	1.17866	1.74738						1.06188	1.03718	1.1161	1.03171	1.02356									1.96417	1.00342	0.858881	1.05584	0.7572
				1.13696	1.0066	1.07813		55100.5	1.11942	1.18258	1.33554						55100.5	1.17707	1.74266						1.15083	1.06891	1.12526	1.08407	1.14864									1.51144	0.97459	0.931383	0.946415	0.750044
				1.07519	1.06345	1.08908		55300.5	1.1187	1.18047	1.33299						55300.5	1.17525	1.73855						1.03778	1.0268	1.0721	1.05914	1.07741									1.24228	0.989229	0.846798	1.03472	0.780151
				0.934523	1.0212	1.05575		55500.5	1.11837	1.17902	1.33112						55500.5	1.17384	1.73511						1.21396	1.02781	1.05753	1.05286	1.03159									0.815282	0.907747	0.933678	1.2245	0.917863
				1.19191	0.961004	1.06847		55700.5	1.11842	1.17747	1.32923						55700.5	1.17259	1.73233						1.25121	1.06442	1.06367	1.01197	0.965074									0.780042	1.23805	1.04506	1.01015	0.626109
				1.19156	1.07845	1.06161		55900.5	1.11794	1.17519	1.32655						55900.5	1.17047	1.72898						0.952221	1.0379	1.07068	1.08473	1.20261									0.777046	0.895676	0.918212	1.0867	0.745016
				1.00353	1.13048	1.10768		56100.5	1.11817	1.17383	1.32516						56100.5	1.16893	1.72662						1.19263	1.03309	1.10566	1.031	1.12116									0.943024	0.920256	0.954446	0.811632	0.649756
				1.00857	1.08605	1.03325		56300.5	1.11935	1.17435	1.3254						56300.5	1.16905	1.72647						1.02987	1.0277	1.09664	1.12028	1.28529									0.825672	0.892465	1.14591	1.06702	0.689747
				1.187	1.05577	1.16474		56500.5	1.12075	1.17549	1.32654						56500.5	1.17029	1.72769						1.21797	1.04609	1.01664	1.07531	1.16262									1.25497	0.832711	0.952566	0.837856	0.737381
				1.02535	1.08544	1.04345		56700.5	1.12346	1.17764	1.32872						56700.5	1.17317	1.73093						1.01025	1.0256	1.08921	1.00094	1.07433									1.04992	0.890018	1.00473	1.00613	0.758413
				0.93057	1.11512	1.02291		56900.5	1.12569	1.17944	1.33019						56900.5	1.17563	1.73316						1.16594	1.04477	1.02866	1.02466	1.2423									1.0543	0.865099	1.02039	0.987556	0.719993
				1.28619	1.05531	1.02461		57100.5	1.12629	1.18036	1.33047						57100.5	1.17666	1.73298						1.09374	1.06277	1.08242	1.04641	1.00282									0.903783	0.947295	0.881898	0.994703	0.847914
				1.09866	1.00052	0.977132		57300.5	1.12599	1.18012	1.32961						57300.5	1.17691	1.73189						1.06417	1.11714	1.04156	1.00027	1.03742									1.03002	1.00888	0.944432	1.06404	0.811507
				1.00918	1.0623	1.0828		57500.5	1.12447	1.17893	1.32769						57500.5	1.17671	1.72976						1.13789	1.02324	1.05538	1.02989	1.21284									1.34596	0.91374	1.13575	0.916026	0.603797
				1.07057	0.984092	1.13661		57700.5	1.12314	1.17744	1.32502						57700.5	1.1754	1.72642						1.03724	0.998191	1.04151	1.01943	1.09832									0.757685	1.023	0.814178	0.848111	1.11049
				1.11494	1.08473	1.03236		57900.5	1.12178	1.1762	1.32303						57900.5	1.17412	1.72366						1.10178	1.07139	1.04116	1.08414	1.00831									0.887406	1.09459	0.706095	0.977466	0.803679
				1.14271	1.06094	1.08896		58100.5	1.12142	1.17651	1.32286						58100.5	1.17405	1.7218						1.09994	1.03159	1.09721	1.04251	1.15924									0.819315	0.914435	1.23141	0.916178	0.663159
				1.10166	1.14598	1.06771		58300.5	1.12161	1.17723	1.32339						58300.5	1.17476	1.72156						1.08791	1.06166	1.07225	0.971512	1.24976									1.65218	0.725807	0.900204	0.88596	0.992712
				0.997828	1.00633	1.10245		58500.5	1.12181	1.17804	1.32424						58500.5	1.17558	1.72227						1.04973	1.08986	1.03856	1.03541	1.1308									1.05254	1.18244	1.0406	0.873506	0.922274
				1.13777	1.02015	1.07466		58700.5	1.12227	1.17839	1.32436						58700.5	1.17592	1.72236						1.06825	0.976525	1.12356	1.05754	1.1014									1.64627	0.885247	1.05173	1.00588	0.810811
				0.908754	1.02273	1.03761		58900.5	1.12187	1.17746	1.32304						58900.5	1.17511	1.72015						1.0315	1.06267	1.04167	0.979444	1.03424									1.26984	1.40712	0.831672	0.914194	0.915303
				1.10185	0.962767	1.0924		59100.5	1.12215	1.17621	1.32143						59100.5	1.17434	1.71822						1.16199	1.03983	1.02817	1.01443	1.08749									0.940608	0.860868	0.986607	0.838657	1.33262
				1.12863	1.08682	1.06557		59300.5	1.12266	1.17519	1.32056						59300.5	1.17344	1.71634						1.1204	1.07292	1.10998	1.04592	1.08424									0.893078	1.04628	0.974123	1.00808	0.782029
				1.12737	1.06213	1.01614		59500.5	1.12215	1.17299	1.31845						59500.5	1.17105	1.71342						1.14296	0.985971	1.08251	1.09222	1.21553									0.816122	0.828587	0.988041	1.02858	0.755015
				1.0228	1.00061	1.08963		59700.5	1.12227	1.17231	1.31734						59700.5	1.16982	1.71182						1.11608	1.03674	1.08067	1.07111	1.0667									0.820064	0.862678	0.971665	0.941601	0.700746
				1.10538	1.06777	1.05641		59900.5	1.12186	1.17131	1.31614						59900.5	1.16883	1.70999						0.992619	1.03891	1.09349	1.09071	1.17284									0.819913	0.811408	1.02435	0.87078	0.945619
				1.02572	1.03382	1.06087		60100.5	1.12064	1.16928	1.31367						60100.5	1.16707	1.70684						1.18166	1.02774	1.13958	0.981023	1.09828									0.789766	0.963741	1.28428	0.935344	0.745339
				1.27434	1.06624	1.07515		60300.5	1.12018	1.16779	1.31103						60300.5	1.16614	1.70435						1.18755	1.05027	1.07424	1.07526	1.0571									0.923626	0.948441	0.984296	0.919901	0.693906
				1.16793	0.971628	1.10132		60500.5	1.11969	1.16568	1.30753						60500.5	1.16491	1.70112						1.18404	1.08642	1.07541	1.0064	1.06948									1.10105	1.04737	1.09845	0.923648	0.72392
				1.10745	1.06378	1.04936		60700.5	1.11996	1.16423	1.30539						60700.5	1.16403	1.69875						0.980445	0.987177	1.08277	1.07179	1.16087									1.24636	1.00046	0.997384	1.01467	0.740417
				1.19079	1.08434	1.12284		60900.5	1.1211	1.1649	1.30519						60900.5	1.16486	1.69862						1.12111	1.09985	1.08997	1.01766	1.15862									0.921546	0.919137	0.829873	1.26522	0.6648
				1.12871	1.0282	1.12655		61100.5	1.12237	1.16635	1.3065						61100.5	1.16676	1.70009						1.08102	1.06399	1.07664	0.953477	1.09578									1.0066	0.936876	0.794557	0.893541	0.747736
				1.07255	1.00248	1.11583		61300.5	1.12341	1.1677	1.30782						61300.5	1.16799	1.70148						1.12035	1.09006	1.11911	1.01748	1.12766									0.833154	0.878652	0.931344	0.900747	0.656122
				0.991803	1.02956	1.04225		61500.5	1.12308	1.16735	1.30697						61500.5	1.16741	1.70118						1.14924	1.1031	1.05824	1.05469	1.07681									0.831412	0.946754	1.01231	0.935653	0.754944
				1.12248	0.988234	1.12874		61700.5	1.12191	1.16574	1.30505						61700.5	1.16536	1.69849						1.10039	1.04319	1.0691	1.07008	1.07032									0.887026	0.995065	0.920888	0.927759	1.07187
				1.04193	1.0046	1.03037		61900.5	1.12169	1.16446	1.30383						61900.5	1.16379	1.69569						1.02473	1.01652	1.0521	1.06153	1.18575									0.823807	0.967576	0.870617	0.911279	0.677406
				1.21309	1.0214	1.00951		62100.5	1.1225	1.16454	1.30441						62100.5	1.16375	1.69482						0.927286	1.07559	1.05764	1.00609	1.10641									1.76813	1.0604	1.1328	0.948963	0.745521
				1.06984	1.06725	1.09465		62300.5	1.1236	1.16504	1.30552						62300.5	1.16395	1.69478						1.04129	1.02636	1.18737	1.02848	1.03377									1.19885	0.927417	0.94709	0.89946	0.772397
				1.20888	0.973848	1.08521		62500.5	1.12531	1.16578	1.30686						62500.5	1.16474	1.69605						1.19965	1.07803	1.12677	1.01543	1.0456									1.14112	0.949592	0.968974	1.02631	1.17477
				1.17758	1.06152	1.00793		62700.5	1.12829	1.16868	1.30964						62700.5	1.16725	1.69936						1.10621	1.03519	1.06813	1.01981	1.16013									0.882728	1.10279	0.791221	1.1572	0.749471
				1.01837	0.987831	1.09563		62900.5	1.13105	1.17137	1.3126						62900.5	1.16972	1.70316						1.05879	1.05023	1.07882	1.04788	1.17552									0.806796	0.703307	0.999883	1.09193	0.666961
				1.03342	1.01962	1.05678		63100.5	1.1359	1.17684	1.31833						63100.5	1.17496	1.70969						1.16487	1.06992	1.05026	1.04839	1.2377									0.882967	0.930635	0.829312	0.919346	0.866098
				1.227	1.01988	1.1588		63300.5	1.14025	1.18166	1.32312						63300.5	1.17974	1.71533						1.13452	1.06289	1.07673	1.04771	1.08595									0.99207	0.890345	1.22727	1.01057	0.689068
				1.16338	1.0971	1.03026		63500.5	1.14359	1.18536	1.327						63500.5	1.18321	1.71975						1.06039	1.06993	1.08036	1.05483	1.11251									0.9421	0.722752	0.683488	0.986738	0.660265
				1.14271	1.02457	1.10127		63700.5	1.14635	1.18858	1.33016						63700.5	1.1864	1.72393						1.10599	1.03145	1.11519	1.07703	0.983811									0.877114	1.04707	0.899634	0.954735	1.05079
				1.20549	1.10869	1.16482		63900.5	1.14939	1.19182	1.33307						63900.5	1.18901	1.72725						1.07421	1.03784	1.03545	1.0715	1.19064									0.98938	0.858181	0.921807	1.03661	1.20221
				1.0762	1.09658	1.03525		64100.5	1.15192	1.19435	1.33509						64100.5	1.19116	1.72949						1.13183	1.03298	1.12046	1.06982	1.04402									0.765992	0.93485	0.802664	0.92526	0.784061
				1.1326	0.975245	1.17833		64300.5	1.15434	1.19603	1.33641						64300.5	1.19307	1.73097						1.22403	1.09378	1.06564	1.01263	1.16273									0.861935	0.923771	0.99294	1.02825	1.10227
				0.948611	1.08474	1.05766		64500.5	1.15666	1.19721	1.3365						64500.5	1.19441	1.73134						1.04181	1.07028	1.02806	1.04346	1.05547									1.35548	1.00259	0.947339	0.924523	0.740844
				1.2462	1.0951	1.09813		64700.5	1.16034	1.19923	1.33736						64700.5	1.19693	1.73265						1.13816	1.02141	1.05181	1.05468	1.14101									0.968559	0.986289	1.02905	0.992101	0.642714
				1.3379	1.04609	1.09478		64900.5	1.16369	1.20104	1.33842						64900.5	1.19885	1.73318						1.05999	1.08739	1.1148	1.0617	1.03695									1.30846	1.01436	1.08724	0.972935	0.738885
				0.97907	1.00759	1.17025		65100.5	1.16634	1.20227	1.33903						65100.5	1.20023	1.73272						1.00186	1.01406	1.06986	0.984732	0.994162									1.00058	0.891213	1.02956	0.835896	0.924509
				1.06829	1.03917	1.09001		65300.5	1.16782	1.20231	1.33843						65300.5	1.19993	1.73069						1.08966	1.08698	1.03631	1.02148	1.01003									0.93076	0.923941	0.84993	0.7699	0.827294
				1.06538	0.999514	1.09303		65500.5	1.16937	1.20195	1.3374						65500.5	1.19965	1.72851						0.980119	1.09672	1.0572	0.989938	1.11918									0.861862	0.984741	1.26289	0.91372	0.742258
				1.15969	1.05115	0.98902		65700.5	1.17061	1.20137	1.33598						65700.5	1.19886	1.7258						1.06605	1.0634	1.07116	1.04395	1.20941									0.762468	0.900242	0.823951	0.907441	0.716744
				1.18726	1.06371	1.14494		65900.5	1.17148	1.20041	1.33445						65900.5	1.19893	1.72329						0.995185	1.03285	1.06727	0.982067	1.14666									1.05445	1.02136	0.932057	0.933016	0.747482
				1.0459	1.07733	1.0321		66100.5	1.17339	1.20004	1.33344						66100.5	1.19943	1.72113						0.972915	1.00249	1.05937	1.0572	1.22412									0.810833	0.992533	0.987047	0.94357	0.698735
				1.18115	1.0867	1.12224		66300.5	1.17486	1.20017	1.33289						66300.5	1.19942	1.71938						1.21877	1.01755	1.0463	1.02656	1.23629									1.60799	0.945428	1.00608	0.849476	0.785056
				0.991906	1.02303	1.07764		66500.5	1.1754	1.19984	1.3322						66500.5	1.19943	1.71795						1.16907	1.05422	1.07258	1.04599	1.21427									1.25598	0.947021	0.845305	1.04756	0.652855
				1.07625	1.09441	1.14928		66700.5	1.17601	1.20065	1.33272						66700.5	1.20082	1.71821						1.14347	1.07707	1.07599	1.01954	1.12857									1.05759	0.885117	1.05307	0.889746	0.931882
				1.08697	0.999314	1.0555		66900.5	1.17632	1.20122	1.3333						66900.5	1.20212	1.71796						1.17281	1.04923	1.04418	1.03714	1.19686									0.781159	1.15015	0.947156	0.909589	0.791094
				1.00873	1.00412	1.03329		67100.5	1.17686	1.20162	1.33335						67100.5	1.20247	1.71666						1.02054	1.11624	1.0423	1.04614	1.09728									1.03789	0.939148	0.768926	0.910553	0.68892
				1.07562	1.04541	1.06402		67300.5	1.17721	1.20122	1.33234						67300.5	1.20206	1.71487						0.959536	1.02616	1.06055	1.13511	0.993204									0.708152	0.942241	0.864785	0.87383	1.06557
				1.10831	1.11643	1.1159		67500.5	1.17716	1.20017	1.3312						67500.5	1.20161	1.71269						1.11025	1.04089	1.10046	0.979178	1.19722									0.963355	0.889067	0.816426	0.971111	1.06286
				1.07494	0.982244	1.01465		67700.5	1.176	1.1983	1.32878						67700.5	1.20002	1.70883						1.14973	1.0706	1.0651	1.06925	1.09082									0.872619	1.02006	0.825133	0.823657	0.716278
				1.17754	1.14846	1.07384		67900.5	1.17316	1.19629	1.32583						67900.5	1.19893	1.70512						1.11538	1.01542	1.03764	1.09045	1.12087									0.949795	1.02576	1.02351	0.936596	1.22966
				1.02374	0.987014	1.13767		68100.5	1.17027	1.19416	1.32254						68100.5	1.19732	1.69955						1.07812	1.05602	1.05722	1.0194	1.16078									1.20662	0.950167	0.758342	0.914095	0.725677
				1.21468	1.13575	0.972058		68300.5	1.167	1.19116	1.31898						68300.5	1.19459	1.69294						1.03651	1.06949	1.1008	1.05495	1.05572									0.783801	1.07279	0.967053	0.892287	0.748794
				0.919679	1.04066	1.07106		68500.5	1.16416	1.18886	1.31617						68500.5	1.19266	1.68769						1.18684	1.09378	1.09038	1.0015	1.13396									0.850285	1.33579	0.723328	0.944333	0.756858
				1.07132	0.989273	1.087		68700.5	1.1617	1.18666	1.31353						68700.5	1.19049	1.68247						1.13266	1.02112	1.12348	0.997318	1.10507									1.04975	0.975387	0.901898	0.890809	0.713182
				1.17776	0.989513	1.02417		68900.5	1.15988	1.18476	1.31169						68900.5	1.18871	1.67834						1.08038	1.03605	1.10472	1.0995	1.01027									1.34773	1.12357	0.642797	0.836727	0.82937
				1.2065	1.05109	1.04192		69100.5	1.15822	1.18379	1.3101						69100.5	1.18766	1.67474						1.09525	1.04869	1.08219	1.04359	1.05963									0.802082	0.94982	1.1564	0.949092	0.801058
				1.16023	1.10101	1.10262		69300.5	1.15712	1.18289	1.30845						69300.5	1.18703	1.67141						1.13251	1.06804	1.04698	1.01595	1.069									0.978357	0.875116	1.13061	1.01187	0.658776
				1.18145	1.04672	0.980977		69500.5	1.15621	1.18181	1.30666						69500.5	1.1863	1.66899						1.06585	1.05566	1.08845	0.998169	1.1537									0.938491	1.06337	0.97868	1.07231	1.12288
				1.17873	0.983772	1.03911		69700.5	1.15547	1.18071	1.30495						69700.5	1.18541	1.66586						1.01465	1.04042	1.07406	1.14456	1.14461									0.812792	1.12206	0.872793	0.934017	1.13274
				1.23361	1.0139	1.17533		69900.5	1.15326	1.17834	1.30229						69900.5	1.18386	1.66162						1.20086	1.05085	1.04093	1.0454	1.08452									0.836121	1.01566	1.23196	1.06447	0.694917
				1.18576	1.16018	1.0565		70100.5	1.15221	1.1774	1.30049						70100.5	1.18293	1.65844						1.20789	1.05344	1.04071	1.09939	1.08038									0.823871	0.744519	0.865573	0.919953	0.626306
				1.06121	1.00204	1.04782		70300.5	1.1528	1.17792	1.30094						70300.5	1.18297	1.6567						1.08501	1.01012	1.06821	1.05354	1.0726									0.992699	0.904293	0.994486	1.00757	0.826565
				1.23729	1.05738	1.07087		70500.5	1.15392	1.17892	1.30197						70500.5	1.18399	1.65539						1.14647	1.05725	1.05491	1.07328	1.25806									1.11103	0.94217	0.753061	1.04249	0.748616
				1.04917	1.03636	1.04085		70700.5	1.15387	1.17916	1.302						70700.5	1.18436	1.65354						1.15628	1.00838	1.15288	1.08273	1.1277									1.05639	0.9144	0.819812	1.00978	0.711457
				1.21378	0.994445	1.05742		70900.5	1.15439	1.18003	1.30316						70900.5	1.18537	1.65298						1.08194	1.07651	1.10967	1.02937	1.12205									1.34615	1.11981	1.10555	1.15011	0.715345
				1.00205	1.02386	1.03045		71100.5	1.15575	1.18167	1.30534						71100.5	1.18709	1.65426						1.14708	0.979323	1.02518	1.07148	1.06036									1.02883	0.904344	0.937046	1.04868	0.686253
				1.02889	1.01992	1.14206		71300.5	1.15776	1.18452	1.30852						71300.5	1.19001	1.65674						1.20249	1.03009	1.02895	1.0472	1.0622									0.864504	0.917684	0.846901	1.02619	0.772408
				1.00667	1.03082	1.20537		71500.5	1.15905	1.18649	1.31058						71500.5	1.19196	1.65901						1.11381	1.07766	1.08948	1.05434	1.19036									1.1353	0.972723	0.97034	0.929768	0.67088
				0.992469	1.03826	1.10436		71700.5	1.15991	1.18781	1.3118						71700.5	1.19339	1.6602						1.18827	1.04749	1.03914	1.07832	1.17022									0.936681	0.899564	0.883409	0.96362	0.77243
				1.07986	1.15343	1.05979		71900.5	1.15892	1.18725	1.31106						71900.5	1.19296	1.65778						1.19175	1.01117	1.02557	1.0299	1.11473									0.998734	0.99301	0.851108	0.797549	0.703573
				0.970077	1.09026	1.11791		72100.5	1.15704	1.18552	1.30897						72100.5	1.19185	1.65416						1.21272	1.06922	1.082	1.10409	1.11895									0.874732	0.88322	0.853677	1.07198	0.693712
				0.995974	1.05767	1.06569		72300.5	1.15404	1.18282	1.30513						72300.5	1.18936	1.64873						1.20739	1.11664	1.11191	1.00186	1.13165									0.908205	0.996221	0.842296	1.12889	0.703868
				0.990027	1.11683	1.13627		72500.5	1.15	1.17915	1.30071						72500.5	1.18649	1.64293						1.03776	1.06519	1.05811	1.01372	1.11266									1.44616	0.995401	1.0338	0.84068	0.63585
				0.945117	1.10158	1.14212		72700.5	1.14684	1.17574	1.29674						72700.5	1.18404	1.63804						1.08744	1.07657	1.08751	1.04613	1.08282									0.832961	1.0025	0.857093	1.02265	0.66962
				1.17446	1.06343	1.13243		72900.5	1.14413	1.17293	1.29325						72900.5	1.18172	1.63371						1.15348	0.997518	0.997541	1.0509	1.11702									1.02908	0.955826	0.976932	0.968658	0.815446
				0.926114	1.14823	1.01277		73100.5	1.14239	1.17059	1.29039						73100.5	1.17992	1.63024						1.10543	1.05441	1.11038	0.991336	1.01414									0.924026	0.953012	0.864469	0.923997	0.693933
				1.23274	1.09843	1.06318		73300.5	1.14143	1.16939	1.28857						73300.5	1.17848	1.62671						1.11355	1.09839	1.16345	1.00402	1.13706									0.808718	1.14656	0.685629	0.939864	0.766989
				1.05618	1.04708	1.0737		73500.5	1.1405	1.1686	1.28716						73500.5	1.17776	1.62434						1.16983	1.09485	1.08524	1.06942	1.04998									1.62163	0.947525	0.780749	1.09731	0.836473
				1.06268	0.981877	1.04914		73700.5	1.13986	1.16849	1.28628						73700.5	1.17771	1.62274						1.13659	1.06912	1.10111	0.987398	1.0249									0.933471	1.33569	0.721783	0.972911	1.17692
				0.987562	1.10989	0.992231		73900.5	1.13981	1.16818	1.2849						73900.5	1.17779	1.6208						1.11586	1.05731	1.12195	1.08992	1.17296									0.804451	0.915247	0.799047	0.818554	0.981219
				1.04104	1.08207	1.0571		74100.5	1.13966	1.16699	1.2826						74100.5	1.17732	1.61809						1.07897	1.06269	1.14514	1.031	1.20622									0.757171	0.905233	0.864826	0.972767	0.59072
				1.16512	1.12808	1.09026		74300.5	1.13919	1.16537	1.27997						74300.5	1.17591	1.61491						1.09385	1.05443	1.10157	1.02419	1.01638									1.04119	0.941645	0.834493	0.999183	0.700207
				1.05348	1.13194	1.0794		74500.5	1.13833	1.16319	1.27673						74500.5	1.17364	1.61059						1.06147	1.05416	1.11815	1.04811	1.17468									0.955836	0.897477	0.882574	0.897538	0.779419
				1.18492	1.072	1.05491		74700.5	1.13749	1.16068	1.2727						74700.5	1.17093	1.60557						1.23217	1.07059	1.06643	1.08419	1.05496									0.804711	0.904602	0.793495	0.96796	0.571268
				1.19686	1.01301	1.10441		74900.5	1.13684	1.15848	1.26878						74900.5	1.16914	1.60159						1.13514	1.0518	1.12732	1.06682	1.10462									0.756269	1.12443	1.28802	1.07327	0.852932
				1.13062	0.98855	1.02579		75100.5	1.13677	1.15722	1.26634						75100.5	1.16847	1.59869						1.20364	1.03337	1.07326	1.04224	1.09009									1.44628	0.958955	0.857062	0.874747	0.66
				1.05263	1.09422	1.12453		75300.5	1.13725	1.15663	1.26523						75300.5	1.1681	1.59601						1.08563	1.05795	1.1079	1.02294	1.14988									1.09865	0.831026	0.924592	0.938959	0.635023
				1.08738	1.01236	1.07986		75500.5	1.13793	1.15669	1.26508						75500.5	1.16783	1.59406						0.930639	1.02009	1.08129	1.02646	1.21579									0.932085	0.939878	0.92605	1.06391	0.577626
				1.07334	1.10844	1.02599		75700.5	1.13881	1.15639	1.26456						75700.5	1.1674	1.59216						1.09665	1.0523	1.05564	0.986775	1.19826									1.35377	0.919639	0.920988	0.872899	0.691098
				1.29776	1.01811	1.08538		75900.5	1.14002	1.15684	1.26462						75900.5	1.16825	1.59138						1.10434	1.05899	1.04018	1.07387	1.1088									0.849758	1.03311	0.75835	1.16624	0.90385
				1.11037	1.11401	1.06247		76100.5	1.14099	1.1574	1.26498						76100.5	1.169	1.5904						1.22898	1.09551	1.08011	1.05549	1.32438									1.36639	0.937622	0.826921	0.843904	0.907983
				1.00222	1.0933	1.10058		76300.5	1.14194	1.15837	1.26575						76300.5	1.16962	1.58904						0.998353	1.02355	1.06156	1.02834	1.06201									0.80741	0.937326	0.859961	1.0387	0.691927
				1.18133	1.02779	1.12982		76500.5	1.14217	1.15816	1.26539						76500.5	1.16906	1.58638						1.0908	1.08683	1.06209	1.03493	1.04909									0.855515	0.889116	0.731428	1.06456	0.629392
				1.0999	1.09297	1.06666		76700.5	1.14239	1.15762	1.26432						76700.5	1.1681	1.5832						1.05513	1.09076	1.08523	1.07203	1.12423									0.864598	1.015	1.04794	1.03423	1.22151
				1.08846	1.15781	1.04339		76900.5	1.14258	1.15693	1.26304						76900.5	1.1673	1.57953						1.06131	1.07201	1.06329	1.03907	1.06665									0.784778	0.880663	0.926064	1.00854	0.832018
				1.02483	1.08313	1.13716		77100.5	1.1428	1.15719	1.26305						77100.5	1.16709	1.57684						1.06201	0.952961	1.08789	1.09234	0.996967									0.880593	1.06856	0.809867	0.972997	0.677517
				1.28327	1.01596	1.08617		77300.5	1.14313	1.15752	1.2637						77300.5	1.16665	1.5744						1.09789	1.05223	1.08277	1.03738	1.1347									0.80115	0.941745	0.953065	0.848483	0.741518
				0.913871	1.0617	1.13533		77500.5	1.14218	1.15667	1.2629						77500.5	1.16494	1.57221						1.0126	1.04614	1.08409	0.987472	1.07944									0.916986	1.16035	0.75537	0.953989	1.0076
				1.10353	0.973176	1.07997		77700.5	1.14102	1.15565	1.26203						77700.5	1.1643	1.57105						1.07127	1.00385	1.07146	1.01464	1.16649									1.28214	1.00657	0.909962	0.958604	0.678652
				1.2037	0.970208	1.08516		77900.5	1.1418	1.15669	1.26287						77900.5	1.16534	1.57134						1.05182	0.996685	1.05197	0.972771	1.07477									0.801763	0.984821	0.861611	0.825795	0.850661
				1.05438	1.04578	1.11797		78100.5	1.14195	1.15677	1.26288						78100.5	1.16544	1.57053						1.23508	1.11649	1.01082	1.08333	1.06936									2.04741	0.869098	0.840377	1.1466	0.716742
				1.13016	0.964511	1.0782		78300.5	1.1424	1.15733	1.26323						78300.5	1.16563	1.56962						1.05328	1.04573	1.05356	1.02993	1.05342									0.747652	1.14375	0.858449	1.02004	0.805438
				1.07762	1.04228	1.19828		78500.5	1.14414	1.15874	1.26448						78500.5	1.16654	1.57						1.07115	1.06422	1.07311	1.04829	1.09794									0.804636	0.902773	0.891805	1.03492	0.751304
				1.09613	1.0238	1.06208		78700.5	1.14651	1.16078	1.26688						78700.5	1.16815	1.57131						1.06197	1.0574	1.01512	1.1232	1.22502									0.842526	0.942496	0.762167	0.833374	0.678027
				1.07795	1.01585	1.08548		78900.5	1.14871	1.1635	1.26929						78900.5	1.17048	1.57335						1.06167	1.03715	1.05733	1.02592	1.20568									1.14418	1.04312	0.832794	0.706698	0.67232
				1.12156	1.05901	1.19196		79100.5	1.15193	1.16694	1.27256						79100.5	1.1732	1.57598						1.11851	1.09186	1.13097	1.04543	0.992024									0.864928	0.742642	0.943146	0.876001	0.786492
				1.02166	1.10559	1.00835		79300.5	1.15468	1.16957	1.27513						79300.5	1.17498	1.57776						1.01571	1.06269	1.05719	1.06764	0.974214									0.839129	1.10326	0.824992	0.981678	0.740207
				1.09333	1.12321	1.02271		79500.5	1.15745	1.17151	1.27707						79500.5	1.17666	1.5798						1.04742	1.06943	1.11083	1.03244	1.03268									0.847136	1.09692	0.913369	0.954612	0.825355
				1.16828	0.996484	1.07701		79700.5	1.15959	1.17295	1.2783						79700.5	1.17783	1.58085						1.02253	1.05815	1.09766	1.07095	1.08798									1.02269	1.00636	0.910007	1.0824	0.793332
				1.32175	1.01394	1.03582		79900.5	1.16169	1.17426	1.27973						79900.5	1.17886	1.58139						1.11916	1.06479	1.13412	1.00648	1.24229									0.879992	0.841337	0.980375	1.06151	0.675597
				1.06021	1.11322	1.11827		80100.5	1.16278	1.17427	1.27964						80100.5	1.17911	1.5804						1.08511	1.01443	1.10513	1.10509	1.18066									0.89497	0.949517	0.976352	1.03152	0.66467
				1.06009	1.07784	1.0057		80300.5	1.1638	1.17473	1.27962						80300.5	1.18019	1.57926						1.09958	1.08763	1.00134	1.01045	1.20945									1.07022	0.996933	1.01256	0.916664	0.670358
				0.993108	1.03798	1.15083		80500.5	1.16491	1.17542	1.27966						80500.5	1.18137	1.57815						1.10244	1.09598	1.08542	1.09217	1.15782									0.896228	1.01603	0.867138	1.07235	0.872291
				1.05222	1.08412	1.14901		80700.5	1.16523	1.1753	1.27919						80700.5	1.18124	1.57569						1.09902	1.06209	1.09635	1.03931	1.04631									0.789939	0.910608	0.85507	0.868842	0.664366
				1.17079	1.13025	1.05822		80900.5	1.16454	1.17434	1.27749						80900.5	1.18034	1.57199						1.13693	1.05843	1.09229	1.00499	1.08126									0.876837	0.947262	0.824317	1.10957	0.768125
				1.03533	1.09299	1.03967		81100.5	1.16368	1.17281	1.27516						81100.5	1.17909	1.56776						1.27689	1.1185	1.10768	1.09529	1.16899									1.02754	0.842463	0.979369	1.15368	0.722439
				1.01485	1.09743	1.0344		81300.5	1.16242	1.17044	1.27193						81300.5	1.17701	1.56276						1.00962	1.05929	1.1066	1.07126	1.11135									1.01092	1.12965	0.783193	0.971879	0.679017
				1.0636	1.09284	1.22542		81500.5	1.16052	1.16784	1.26845						81500.5	1.1747	1.55678						1.08522	0.997357	1.04566	1.04495	1.21039									0.899206	0.90057	0.779577	0.892043	0.630242
				1.01953	1.02261	1.09203		81700.5	1.15758	1.16445	1.26419						81700.5	1.17129	1.54881						1.164	1.11796	1.07965	1.04003	1.22354									0.77698	0.991049	0.857032	0.903221	0.690732
				1.0885	1.01199	1.01159		81900.5	1.15511	1.16068	1.25961						81900.5	1.16751	1.54029						1.09727	1.05852	1.05751	1.05313	1.17299									0.896938	0.718853	1.14689	1.37004	0.729108
				1.09591	1.00453	1.14626		82100.5	1.15347	1.15715	1.25552						82100.5	1.16398	1.53222						1.07006	1.04925	1.11055	1.01301	1.23548									1.57202	0.873622	0.920048	0.944664	0.947311
				1.15613	1.04035	1.07604		82300.5	1.15222	1.1546	1.25216						82300.5	1.16176	1.5258						1.09207	0.952298	1.13864	1.06892	1.1022									1.07571	1.00587	0.897967	1.01662	0.982746
				1.18142	1.05157	1.18988		82500.5	1.15153	1.15274	1.24929						82500.5	1.15952	1.52004						1.1269	1.01348	1.06788	1.05044	1.19199									0.869598	0.870153	0.792094	0.995074	0.931227
				0.997762	1.08166	1.03199		82700.5	1.15156	1.15162	1.24801						82700.5	1.15845	1.51552						1.17279	1.0562	1.03724	1.04265	1.05407									0.848848	0.926824	0.807589	0.997089	0.653147
				1.1453	1.05017	1.02389		82900.5	1.15209	1.15141	1.24714						82900.5	1.15815	1.51202						1.13283	1.11142	1.03128	1.03731	1.11699									0.840131	0.99065	0.981089	0.98504	0.721203
				1.02696	0.931692	1.03064		83100.5	1.15246	1.15104	1.24614						83100.5	1.15791	1.50924						1.22835	1.00105	1.03313	1.0301	1.18866									1.48184	0.827878	0.958816	0.956192	0.704334
				1.15195	1.06112	1.17802		83300.5	1.15343	1.15093	1.24505						83300.5	1.15831	1.50675						1.14801	1.02098	1.07987	1.01711	1.13779									2.04698	0.956743	0.784219	1.00394	0.752156
				1.14882	1.05546	1.01286		83500.5	1.15407	1.15071	1.24373						83500.5	1.15773	1.50256						1.18545	1.02302	1.04859	1.0645	1.24418									0.872006	1.00117	0.815429	1.1183	0.72126
				1.04122	1.07917	1.07667		83700.5	1.15463	1.15062	1.24334						83700.5	1.15773	1.49938						1.10291	1.06267	1.08418	1.02972	1.13643									1.27707	0.880873	0.863679	1.0831	1.10032
				1.16352	1.08332	1.08766		83900.5	1.15476	1.15057	1.24315						83900.5	1.1581	1.49762						1.1016	1.05143	1.07117	1.021	1.01434									0.84035	0.933808	1.03853	0.930794	0.785124
				0.896895	1.08714	1.11564		84100.5	1.15403	1.1502	1.24246						84100.5	1.15753	1.49444						1.00913	1.03845	1.06971	1.01609	1.12426									1.02511	1.01839	1.33034	0.914223	0.680248
				1.03531	1.02017	1.09795		84300.5	1.15292	1.14959	1.24102						84300.5	1.15695	1.49133						1.02404	1.06963	1.0921	1.08988	1.19124									0.870908	0.936562	0.794149	1.10914	0.651294
				0.953581	1.11611	1.02218		84500.5	1.15151	1.14889	1.23959						84500.5	1.15673	1.48798						1.1654	1.03512	1.05152	1.04344	1.09025									0.893826	0.92516	1.08322	0.947158	0.750438
				1.14583	1.11338	1.09687		84700.5	1.14954	1.14768	1.2378						84700.5	1.15605	1.4843						1.22572	1.0382	1.05736	1.008	1.2082									1.14391	0.97516	0.862734	0.972276	0.889882
				1.14799	1.08844	1.03096		84900.5	1.14795	1.14676	1.23636						84900.5	1.15496	1.48065						1.07756	1.02948	1.08621	1.08477	1.05945									1.6253	1.22525	0.771805	1.02816	0.650069
				1.06576	0.98794	1.16719		85100.5	1.14728	1.14632	1.23541						85100.5	1.15414	1.47818						1.19843	1.02972	1.17803	1.06161	1.01083									0.969949	1.11705	0.814522	0.952429	1.02667
				1.18738	0.978069	1.12043		85300.5	1.14817	1.14697	1.23636						85300.5	1.1545	1.47754						1.2423	1.10041	1.02939	1.03461	0.945242									0.848866	0.978105	0.863167	1.16504	0.653168
				1.08456	1.03821	1.0606		85500.5	1.14855	1.14759	1.23727						85500.5	1.15538	1.47684						1.07032	1.01465	1.01175	1.03742	1.09562									0.981429	0.878797	0.803037	0.953663	0.727341
				1.02603	1.09839	1.13981		85700.5	1.14799	1.1472	1.23708						85700.5	1.15484	1.47565						1.03923	1.07862	1.10559	1.02946	1.0874									0.721636	1.01512	0.920099	0.846018	1.20918
				1.29062	1.02887	1.04925		85900.5	1.14912	1.14724	1.23766						85900.5	1.1546	1.47435						1.18331	1.02608	1.09319	1.04013	1.19139									0.81842	0.941836	1.19402	0.912246	0.626408
				1.11962	1.03096	1.08162		86100.5	1.15109	1.14811	1.23853						86100.5	1.15469	1.4734						1.0315	1.07037	1.05993	1.03358	1.10167									1.12091	0.910592	0.921616	1.23973	0.845363
				0.988229	1.09417	1.09481		86300.5	1.15305	1.14912	1.23934						86300.5	1.15596	1.47277						1.20893	1.06282	1.13303	1.04787	1.00745									1.16447	0.991798	0.873433	1.21236	0.75953
				1.18263	1.12418	1.08003		86500.5	1.15455	1.14962	1.23992						86500.5	1.15723	1.47183						1.22768	1.08721	1.05425	0.993175	1.04871									0.783414	0.901652	0.898895	0.899179	0.593154
				1.22133	1.10251	1.05541		86700.5	1.15692	1.15152	1.24141						86700.5	1.15931	1.47208						0.950283	1.07591	1.05899	1.00458	1.15245									1.38633	1.00274	0.832808	0.944535	0.816811
				1.17877	0.96587	1.12218		86900.5	1.15828	1.15185	1.24087						86900.5	1.15987	1.47022						1.12494	1.04081	1.0962	1.02171	1.24495									0.962403	0.959355	0.940331	0.99567	0.746553
				1.24789	1.00518	1.10639		87100.5	1.15877	1.15109	1.239						87100.5	1.15907	1.46688						1.11078	1.07591	1.10202	1.0545	1.0885									0.885604	0.974782	1.01459	1.14588	0.860009
				0.946844	1.07568	1.04402		87300.5	1.15898	1.14995	1.2366						87300.5	1.15797	1.46305						1.08964	1.08803	0.990931	1.0731	1.10533									0.988349	0.805755	0.94551	0.973568	1.16646
				1.15827	1.05952	1.03382		87500.5	1.15926	1.14893	1.23461						87500.5	1.15705	1.45918						1.04748	1.04545	1.1156	1.01466	1.06193									1.1336	1.04105	0.940444	0.909942	0.700968
				1.05482	1.05925	1.11498		87700.5	1.15926	1.14643	1.2318						87700.5	1.15485	1.45377						1.05736	1.0346	1.07211	0.97594	1.03937									0.932453	1.00006	1.14589	1.02222	0.651141
				1.08623	0.979123	1.12135		87900.5	1.15904	1.14423	1.22912						87900.5	1.15258	1.44814						1.15042	1.06074	1.05919	1.05016	1.17382									1.38104	0.892102	0.775864	0.987449	1.05489
				1.0705	1.10984	1.06259		88100.5	1.15718	1.13987	1.22402						88100.5	1.14793	1.4404						1.17477	1.04615	1.0184	1.05588	1.08065									0.687204	0.925728	0.870842	1.12392	1.12736
				1.21191	1.09529	1.14044		88300.5	1.15548	1.13667	1.22032						88300.5	1.14458	1.4346						1.16518	1.03823	1.13556	1.03346	1.14108									0.884357	0.91915	0.906514	0.911193	0.786404
				1.12993	1.11795	1.05514		88500.5	1.15476	1.13441	1.21762						88500.5	1.14264	1.43044						1.21018	1.02116	1.00903	1.02977	1.07208									0.804373	1.04273	1.01349	1.01571	0.653764
				1.00564	1.03865	1.13573		88700.5	1.15533	1.13354	1.2168						88700.5	1.14182	1.42757						0.967938	1.03545	1.06859	1.0566	0.960055									0.814603	0.959913	0.821685	1.11685	1.11182
				0.94881	0.966017	1.1071		88900.5	1.15539	1.13254	1.21614						88900.5	1.14122	1.42518						1.01415	1.06793	1.0614	1.06376	1.1289									0.903498	0.819911	0.891019	0.998311	0.764642
				1.1216	1.02649	1.16376		89100.5	1.15468	1.13057	1.2141						89100.5	1.13905	1.42069						1.06706	1.05731	1.08043	1.00161	1.12562									0.809924	0.927261	0.874522	1.23766	1.10489
				1.06801	1.0919	1.09414		89300.5	1.1545	1.12888	1.21202						89300.5	1.13708	1.41645						1.09196	1.0693	1.05006	1.00274	1.06152									1.00918	1.09113	1.05148	1.091	0.732352
				1.08837	1.04955	1.03365		89500.5	1.15418	1.12753	1.21114						89500.5	1.13583	1.41364						1.0785	1.0199	1.03202	1.10011	1.04791									1.04281	0.955155	0.871116	1.04204	0.708709
				1.27433	1.07488	1.14756		89700.5	1.15303	1.12548	1.2099						89700.5	1.13404	1.40991						1.16457	1.10422	1.09761	1.06728	1.09416									0.943448	1.01366	1.00527	1.13063	0.792827
				1.08312	1.10962	1.07635		89900.5	1.15202	1.12359	1.20824						89900.5	1.13206	1.40631						1.18206	1.01346	1.063	1.1069	1.1646									0.832716	0.926564	0.958926	0.9345	0.907491
				1.23886	1.11254	1.08559		90100.5	1.15248	1.12341	1.20816						90100.5	1.1317	1.40485						1.09603	0.979548	1.08249	1.08677	1.15157									1.03222	0.922818	0.95737	0.958098	0.656656
				1.16371	1.08983	1.07513		90300.5	1.15426	1.12438	1.20909						90300.5	1.13292	1.40479						1.25414	1.00688	1.02556	1.12957	1.06374									1.08179	0.828166	0.901105	0.949106	0.810937
				1.25597	1.10125	1.11388		90500.5	1.15587	1.12505	1.20995						90500.5	1.13361	1.40446						1.09717	1.03569	1.11711	1.07193	1.29504									1.31597	0.988883	1.19276	1.06454	0.728119
				1.122	1.05173	1.11106		90700.5	1.15743	1.12606	1.2112						90700.5	1.13483	1.40426						1.24554	1.06554	1.10816	1.06857	1.08557									0.962093	0.877103	0.947963	0.909251	0.687361
				1.29122	1.09965	1.06914		90900.5	1.15883	1.12744	1.21287						90900.5	1.1355	1.40417						1.1331	1.05624	1.01084	1.00872	1.11257									0.903869	1.04705	0.806209	0.819178	0.742531
				1.12028	1.04316	1.14987		91100.5	1.15916	1.12848	1.21396						91100.5	1.13568	1.40412						1.06853	1.07276	1.07743	1.01536	1.11399									1.01124	0.957712	0.965761	1.01429	0.774204
				0.993399	1.08071	1.07161		91300.5	1.15986	1.1297	1.21538						91300.5	1.13676	1.40489						1.05712	1.08731	1.08741	1.04181	1.15085									0.89075	0.913953	0.882212	1.02038	0.691098
				1.09498	1.00317	1.12723		91500.5	1.16194	1.13221	1.21812						91500.5	1.1389	1.40691						1.07966	1.0294	1.12118	0.99476	1.16802									0.812917	0.980979	0.8389	1.0092	0.648799
				1.10186	1.08252	1.01968		91700.5	1.16389	1.13423	1.2206						91700.5	1.14065	1.40844						1.14741	1.01829	1.0598	1.08039	1.104									2.06634	0.969784	0.787854	0.909666	1.12258
				0.984099	1.10622	1.04742		91900.5	1.16626	1.13647	1.22288						91900.5	1.1423	1.41003						1.07322	1.02956	1.08546	1.02564	1.05255									0.873667	1.07194	0.891849	0.871965	0.742488
				1.11694	1.09156	1.10568		92100.5	1.16875	1.13874	1.22508						92100.5	1.14458	1.41208						1.18365	1.07708	1.05302	1.08174	1.04199									0.804901	0.910957	0.824492	0.911844	0.846203
				1.08669	1.05433	1.0447		92300.5	1.17165	1.14132	1.22746						92300.5	1.14693	1.41326						1.06527	1.05238	1.09237	1.0108	1.11591									2.06705	0.947447	0.852501	0.821753	0.974694
				1.07361	1.06791	1.08608		92500.5	1.17298	1.14273	1.22777						92500.5	1.14727	1.41276						1.08141	1.03176	1.15402	0.988352	1.10883									0.76088	0.902182	0.955234	0.953243	0.691608
				1.00093	1.02144	1.11586		92700.5	1.17383	1.14289	1.22722						92700.5	1.14693	1.41156						1.11001	1.05986	1.10858	1.01966	0.992668									0.90595	0.996134	1.03346	0.952879	0.931644
				1.05453	0.974586	1.02949		92900.5	1.17443	1.14199	1.22649						92900.5	1.14632	1.4098						1.10804	1.03989	1.02978	1.09228	1.05573									0.933224	1.06146	0.94232	1.07516	0.774014
				1.01211	1.02418	1.11418		93100.5	1.17535	1.14181	1.22659						93100.5	1.14609	1.40829						1.06864	1.05065	1.14879	1.02527	1.06191									0.751429	0.905696	0.841311	0.843781	1.14625
				1.22315	1.04675	1.01506		93300.5	1.17754	1.1439	1.22861						93300.5	1.14782	1.40846						1.05725	1.02696	1.04872	1.0641	0.948489									0.857795	0.918844	0.677075	1.13014	0.734069
				1.02704	1.01578	1.13499		93500.5	1.18037	1.14639	1.23121						93500.5	1.14992	1.40931						1.16584	0.971633	1.12748	1.07269	1.07477									1.05298	0.768211	0.976667	1.02671	0.841311
				0.993767	1.03305	1.20276		93700.5	1.18205	1.1474	1.23189						93700.5	1.15054	1.40869						0.97805	1.02764	1.01318	1.078	1.0187									1.69145	0.928994	1.33353	0.890754	0.63044
				1.14875	1.10922	0.964874		93900.5	1.18408	1.14873	1.23336						93900.5	1.1519	1.40907						1.23474	1.08664	1.11782	1.02046	1.24532									0.958416	0.993041	0.89135	1.05911	0.916878
				1.15262	0.960538	1.11508		94100.5	1.18606	1.15006	1.2349						94100.5	1.15322	1.40923						1.17829	1.07269	1.08813	1.07847	0.994145									1.02679	0.960173	1.14251	0.905576	0.778905
				1.23718	1.0788	1.00034		94300.5	1.18753	1.15084	1.2359						94300.5	1.15363	1.40857						1.04229	1.03671	1.0634	1.042	1.03397									0.896293	0.931068	0.896532	0.958648	1.1818
				1.00456	1.08565	1.08699		94500.5	1.19005	1.15189	1.23664						94500.5	1.15435	1.40782						1.02818	1.02991	1.11355	1.06869	1.15299									0.87304	1.23935	1.10994	0.864293	0.78237
				1.09895	1.0915	1.09924		94700.5	1.19224	1.15217	1.23667						94700.5	1.15459	1.40699						1.17704	1.0956	1.05981	1.04978	1.12816									0.988803	0.878634	1.14944	0.950883	0.668729
				1.27116	1.05908	1.14241		94900.5	1.19377	1.15236	1.23626						94900.5	1.15415	1.40529						1.06143	0.972292	1.12789	1.05635	1.16078									0.938919	0.824353	0.845084	1.07051	0.891495
				0.888095	1.0723	1.09844		95100.5	1.1942	1.15123	1.23481						95100.5	1.15294	1.40238						1.04773	0.983997	1.07299	1.00614	1.04648									1.33784	1.17172	0.842705	1.19793	0.638734
				1.08686	1.05863	1.04022		95300.5	1.19296	1.14848	1.23135						95300.5	1.15097	1.39829						1.02541	1.07128	1.07055	1.04176	1.01194									0.920135	0.921448	0.922781	0.96589	0.674167
				1.12619	0.989451	1.08605		95500.5	1.19157	1.14543	1.22764						95500.5	1.14844	1.39415						1.06177	1.04349	1.12186	1.06439	1.1501									0.841897	1.03303	0.963604	0.915046	0.729266
				1.16595	1.02402	1.13654		95700.5	1.19147	1.14351	1.22486						95700.5	1.14676	1.39071						1.17827	1.02983	1.03625	1.06951	1.13726									1.35002	0.88215	0.880119	0.998905	0.764468
				1.14725	1.11686	1.07564		95900.5	1.19056	1.14109	1.22137						95900.5	1.14475	1.38681						1.17095	1.063	1.02943	1.07652	1.12236									0.898532	1.2207	1.11368	0.924511	0.749805
				1.05576	1.07801	1.09113		96100.5	1.18933	1.13858	1.21771						96100.5	1.14255	1.38255						1.18226	1.08625	1.07951	1.07648	1.23577									0.955221	0.845543	0.89587	0.920657	0.629816
				1.02644	1.12271	1.09335		96300.5	1.18772	1.13544	1.21391						96300.5	1.13946	1.3775						1.18781	1.00396	1.05222	1.0431	1.15228									0.993042	0.913667	0.970235	0.832499	0.716538
				1.21556	1.10989	1.09677		96500.5	1.18618	1.13279	1.21073						96500.5	1.13696	1.37256						1.01491	1.02981	1.04082	1.00185	1.20947									1.28426	1.0079	0.995592	0.985025	0.750335
				1.09849	1.01246	1.15821		96700.5	1.18512	1.13088	1.20867						96700.5	1.13536	1.36868						1.11327	1.02282	1.04082	1.00635	1.03569									1.0296	0.885636	1.11091	1.07852	1.19833
				1.30751	1.17003	1.20979		96900.5	1.1852	1.13016	1.20764						96900.5	1.13485	1.36663						1.21874	1.03669	1.04717	1.03854	1.07783									0.999317	0.843944	0.778481	1.03614	0.698805
				0.993977	1.02805	1.09799		97100.5	1.18454	1.12878	1.20558						97100.5	1.13359	1.36387						1.2011	1.11062	1.03137	1.05424	1.11049									0.76728	0.972381	0.939907	0.961947	0.706828
				0.94915	1.01409	1.08289		97300.5	1.18407	1.12766	1.20408						97300.5	1.13289	1.36149						1.0596	1.04082	1.08239	1.05321	1.02938									1.33391	0.931407	0.900292	0.843567	1.02681
				1.06183	1.0146	1.00179		97500.5	1.18363	1.12639	1.20275						97500.5	1.13184	1.35881						1.24051	1.04457	1.08458	0.996161	1.19333									0.944551	0.989485	0.728751	0.744528	1.13394
				1.26629	1.13847	1.09662		97700.5	1.1836	1.12565	1.20152						97700.5	1.13076	1.3556						1.06941	1.02931	1.04443	1.08467	1.11878									0.977787	0.828807	0.771982	0.815345	0.673129
				1.01785	1.00943	1.04004		97900.5	1.18307	1.12444	1.19992						97900.5	1.12945	1.35179						0.977309	1.03999	1.04095	1.01463	1.13648									0.789452	0.912911	0.860829	1.09929	0.722943
				0.969503	1.12684	1.07505		98100.5	1.18247	1.12341	1.19859						98100.5	1.1283	1.34755						1.22877	1.00931	1.10317	1.08717	1.08065									0.813564	0.805909	1.08462	0.840059	0.777172
				1.19572	1.02853	1.07288		98300.5	1.18234	1.12238	1.19719						98300.5	1.12733	1.34431						1.0413	1.07966	1.1214	1.06298	1.17395									0.909243	0.970875	0.664519	1.22109	0.690238
				1.00937	1.05263	1.12871		98500.5	1.18169	1.12052	1.1949						98500.5	1.12587	1.34061						1.11162	0.965672	1.05951	1.05182	1.08996									1.03858	1.03783	0.926558	0.947746	0.903371
				1.11358	1.09092	1.0905		98700.5	1.18107	1.11913	1.19318						98700.5	1.12452	1.33699						1.09595	1.02141	1.0314	1.09709	1.0838									0.833284	0.994999	0.659448	1.00446	0.745398
				0.974326	1.08849	1.07425		98900.5	1.17963	1.11694	1.19051						98900.5	1.12193	1.33254						1.09407	1.08793	1.05746	1.08214	1.16194									0.956423	1.05745	1.00158	0.907395	0.680119
				1.04773	1.04791	1.07694		99100.5	1.17787	1.1144	1.18774						99100.5	1.1191	1.3284						1.20774	1.04457	1.05331	1.10709	1.07132									0.751119	1.07798	0.891102	0.880051	0.610219
				0.961265	1.02046	1.15134		99300.5	1.17639	1.11184	1.18487						99300.5	1.11646	1.32405						1.13136	1.06862	1.06359	1.11662	1.17575									1.04844	1.0153	0.928959	0.927459	0.829124
				1.26051	1.0475	1.02058		99500.5	1.17514	1.1094	1.1821						99500.5	1.11417	1.31979						1.13713	1.04189	1.13835	1.04697	0.965849									0.859494	0.944655	0.877269	0.942676	1.00076
				0.996001	1.05918	1.0148		99700.5	1.17377	1.10681	1.1794						99700.5	1.11188	1.31554						1.27014	1.03561	1.02963	1.06155	1.28259									0.937522	0.950093	0.934918	1.10038	0.690615
				0.88299	1.10305	1.03417		99900.5	1.17254	1.10444	1.1771						99900.5	1.10925	1.31106						1.11732	1.09153	1.05664	1.01431	1.10308									1.35257	0.992898	0.823934	0.883782	0.668548
				1.07523	1.06772	1.02372		100100	1.17169	1.10324	1.17579						100100	1.10758	1.30733						1.03909	1.11887	1.08007	1.09883	1.11758									0.780534	0.767503	0.775875	1.12945	1.42252
				1.15903	1.10977	1.04895		100300	1.17189	1.10293	1.1752						100300	1.10723	1.30477						1.1352	0.971657	1.07797	1.06857	1.25062									1.60024	0.803601	1.12665	0.84866	1.08127
				1.12962	1.07283	1.10588		100500	1.17366	1.10424	1.17606						100500	1.10882	1.30435						1.09147	1.01851	1.1005	1.04682	1.2005									1.07129	0.863135	1.12418	0.886384	1.11253
				1.06215	1.04598	1.04828		100700	1.17537	1.1063	1.17781						100700	1.11096	1.30454						1.08303	1.07144	1.08974	1.02797	1.05396									0.982962	1.26001	0.979884	0.988124	0.621546
				1.24518	1.02912	1.03915		100900	1.17619	1.10666	1.17813						100900	1.11148	1.30336						1.22439	1.03321	1.05681	1.06024	1.0228									0.989221	0.97525	0.698877	0.72616	0.695235
				1.17076	1.04667	1.0052		101100	1.17668	1.10631	1.17764						101100	1.11093	1.30147						1.02513	1.06336	1.05363	1.0248	1.01539									0.857474	1.24304	0.833986	0.92138	0.828853
				1.0719	1.09262	0.948868		101300	1.17724	1.10531	1.17648						101300	1.11002	1.2992						1.11649	1.03399	1.05973	1.02456	1.1151									0.749932	0.849328	1.0312	0.915069	1.21546
				1.11533	1.02154	1.11185		101500	1.17771	1.10471	1.17567						101500	1.10947	1.29724						1.13489	0.999865	1.0298	1.05624	1.03556									0.836437	1.1915	0.830479	0.941673	0.82575
				1.1439	1.17074	1.04086		101700	1.17785	1.10408	1.17454						101700	1.10899	1.29477						1.1654	1.05959	1.07839	1.06665	1.10899									0.922534	0.995073	0.996961	0.842384	0.756138
				1.15006	0.966088	1.13572		101900	1.17771	1.10326	1.17307						101900	1.10802	1.2919						1.06156	1.06875	1.0873	1.01802	1.09418									0.811615	1.04016	1.08838	1.07841	0.695714
				1.091	1.09119	1.15026		102100	1.17747	1.10197	1.17057						102100	1.1067	1.28855						1.07366	1.06179	1.09	1.08493	1.09923									0.967686	0.894646	0.878222	1.17108	0.660383
				0.937756	1.07013	1.11257		102300	1.17761	1.10051	1.16763						102300	1.10587	1.2853						1.00612	1.06664	1.06118	1.07603	1.29145									1.23215	0.858462	0.928683	0.93093	0.905163
				1.11005	1.07497	1.04593		102500	1.17825	1.09894	1.16479						102500	1.10498	1.28112						0.998057	1.02275	1.13204	1.07308	1.03582									1.10646	1.11741	0.806484	0.886439	0.777113
				1.04517	1.09055	1.04239		102700	1.17962	1.09758	1.16241						102700	1.10333	1.2765						1.05923	1.00603	1.06297	1.04746	1.12135									0.903638	1.01464	0.961562	0.82708	0.73667
				1.20814	1.06139	1.04564		102900	1.18141	1.09683	1.16125						102900	1.10221	1.27286						1.25315	1.02073	1.03365	1.06624	1.07665									1.41666	1.24384	0.842146	1.17895	0.687331
				1.19281	1.15069	1.06409		103100	1.18305	1.09714	1.16097						103100	1.10226	1.27036						1.09078	1.02664	1.06172	1.06602	1.20984									0.836541	0.994015	0.78457	1.11781	0.759402
				1.13213	1.09849	1.15598		103300	1.18436	1.09743	1.16101						103300	1.10255	1.26871						0.982193	1.04132	1.08923	1.04783	1.09355									1.0609	0.770389	0.837448	0.957719	1.22122
				1.20105	1.11192	1.08108		103500	1.18487	1.09724	1.1607						103500	1.10275	1.26655						1.03402	1.0855	1.13813	1.08403	1.04282									0.831402	0.973789	0.994619	0.918823	0.663857
				1.18856	1.04804	1.06792		103700	1.18423	1.09588	1.15927						103700	1.10215	1.26372						1.15646	1.08476	1.06629	1.04071	1.11131									0.894268	1.03651	0.850524	1.00856	0.723033
				1.04856	1.08777	1.05745		103900	1.18286	1.09405	1.15763						103900	1.10084	1.26042						1.07118	1.02719	1.06429	1.10247	0.990302									0.885906	0.913061	0.88324	1.03954	0.914777
				1.36634	1.0396	1.00214		104100	1.1812	1.09222	1.15595						104100	1.1002	1.2579						1.11815	0.988809	1.01201	1.01397	1.18004									0.816602	0.985939	0.825718	0.863336	0.661896
				1.16214	1.08262	1.09596		104300	1.18058	1.09192	1.15523						104300	1.10048	1.25624						1.12159	1.0189	1.04212	0.981557	1.15103									1.01643	1.17788	0.666357	0.830532	0.656371
				1.14197	1.02321	0.95755		104500	1.1802	1.0921	1.15483						104500	1.10071	1.25417						1.03937	1.03421	1.14863	1.0329	0.993067									0.859439	0.961106	1.05498	0.967895	0.685378
				1.03642	1.08456	1.14235		104700	1.18058	1.09314	1.15494						104700	1.10151	1.25203						1.05707	1.06436	1.11348	1.06153	1.13491									0.961413	0.9898	0.807292	0.902158	1.1674
				1.23023	1.05529	1.0991		104900	1.18043	1.09331	1.15472						104900	1.10176	1.24949						1.29663	1.05701	1.02981	1.071	1.01145									1.05521	1.17165	1.26138	1.02801	0.769021
				1.19076	1.05138	1.09577		105100	1.18042	1.09366	1.15518						105100	1.10194	1.24736						1.04073	1.08309	1.04744	1.06462	1.1401									1.02042	1.16545	0.945719	0.933511	0.763277
				1.0509	0.941476	1.10238		105300	1.18058	1.09362	1.15552						105300	1.10151	1.24544						1.18684	1.08619	1.08141	1.02305	1.25769									1.32743	1.29288	0.823791	1.03067	0.7215
				1.09911	1.02985	1.15175		105500	1.1801	1.09291	1.15518						105500	1.10082	1.24351						1.06353	1.06724	1.0278	1.03347	1.14688									1.09238	1.27599	0.84875	1.07378	1.01402
				1.20129	1.00847	1.09548		105700	1.18017	1.09301	1.15539						105700	1.10132	1.24272						1.1823	1.08989	1.10885	1.00686	1.06082									0.746028	0.900035	0.907163	0.951778	1.31194
				1.1194	1.11156	1.0337		105900	1.18115	1.09383	1.15641						105900	1.10246	1.24304						1.13128	1.06076	1.14401	1.03226	1.09721									1.23867	1.03089	0.778592	1.04173	0.990196
				1.17734	1.05736	1.0865		106100	1.18162	1.09465	1.15719						106100	1.10329	1.24351						1.13448	1.04391	1.05249	1.08343	1.09026									1.51292	0.886473	0.878835	0.949107	0.774023
				1.08704	1.0431	1.01258		106300	1.18217	1.09533	1.15775						106300	1.10389	1.24355						1.21179	1.06325	1.01655	1.08756	1.06353									0.93876	0.911644	1.12726	0.96679	0.74292
				1.19043	1.0164	0.994582		106500	1.18308	1.09575	1.15765						106500	1.10388	1.24288						1.00196	1.09188	1.1033	1.04004	1.04851									0.893111	0.808772	0.92127	0.791682	0.805548
				1.18436	1.04396	1.03427		106700	1.18432	1.09587	1.15747						106700	1.10365	1.24209						1.04035	0.979633	1.09606	1.0712	1.12702									1.22399	0.959564	0.853716	0.973269	0.7687
				1.22588	1.09184	1.14381		106900	1.18524	1.09605	1.15741						106900	1.10358	1.2412						1.15094	0.963005	0.99797	1.12236	1.08938									0.894524	0.903946	0.921275	1.07158	0.649177
				1.09113	1.04384	1.10601		107100	1.18595	1.09615	1.15719						107100	1.10335	1.24023						1.07888	1.09488	1.04298	1.04372	1.07999									1.12944	0.873499	0.86143	1.00868	0.576541
				1.0997	1.04336	1.07905		107300	1.18731	1.09646	1.15728						107300	1.10334	1.23911						1.04696	1.02051	1.0764	1.05284	1.11772									0.921945	0.942121	0.915483	0.994383	0.724532
				1.01573	1.11696	1.09914		107500	1.18781	1.09581	1.15663						107500	1.10281	1.23747						1.08172	0.979184	1.11059	1.04287	1.05134									1.14302	0.898777	0.816268	1.03027	1.07312
				1.06112	1.08998	1.03259		107700	1.18876	1.0961	1.15664						107700	1.10298	1.23725						1.22952	1.0825	1.08836	1.04324	1.23711									1.19344	0.932659	1.34054	1.01723	0.660179
				1.13511	0.97242	1.0276		107900	1.18933	1.09564	1.15592						107900	1.10251	1.2365						1.09231	1.09399	1.10447	1.02286	1.1117									0.769231	1.07272	0.924547	0.894173	0.700955
				1.20471	0.999434	1.08665		108100	1.18947	1.09475	1.15478						108100	1.10152	1.23467						1.06204	1.02789	1.07493	1.0271	1.03589									1.03169	0.949435	0.943343	0.904907	0.721398
				1.25064	1.12369	1.0915		108300	1.18917	1.09363	1.15359						108300	1.09995	1.23218						1.03717	1.09642	1.09269	0.993062	1.1652									0.791146	1.00262	0.998928	1.00341	0.697611
				1.1393	1.0291	1.06777		108500	1.18946	1.09267	1.15258						108500	1.09929	1.23073						1.02124	1.06499	1.0763	1.00267	1.09048									1.5689	0.945858	0.686551	0.92791	0.656395
				1.14503	1.09096	1.08744		108700	1.18984	1.09201	1.15155						108700	1.09872	1.22914						1.22829	1.08784	1.065	1.01543	1.31756									1.25682	0.826097	0.736692	0.957283	0.725027
				1.1464	1.06193	1.08495		108900	1.19095	1.0916	1.15058						108900	1.09799	1.2271						1.00382	0.99554	1.0653	1.05078	1.23099									0.844304	1.3265	0.875524	0.876372	0.938522
				0.997277	0.986116	1.08158		109100	1.19236	1.09136	1.14978						109100	1.09779	1.22596						1.05476	1.06845	1.12253	1.0549	1.13686									0.896653	0.861869	0.982678	0.994064	0.680231
				1.17903	1.11424	1.03401		109300	1.19417	1.09154	1.14987						109300	1.09785	1.22573						1.08622	1.0445	1.0743	0.989344	1.12922									1.04005	0.883572	1.04679	0.915036	0.754543
				0.987982	0.989739	1.07605		109500	1.19629	1.09195	1.15014						109500	1.0977	1.22572						1.0403	0.994761	1.07184	0.999302	1.14273									0.802338	1.25312	1.12227	0.917723	0.665742
				0.950513	0.988322	1.08004		109700	1.19865	1.09218	1.15031						109700	1.09748	1.2253						1.07726	0.997573	1.06784	1.01901	1.28689									0.909146	0.80245	0.875155	0.962892	0.705381
				1.08235	0.928303	1.11385		109900	1.2008	1.09227	1.1502						109900	1.0976	1.22481						1.07192	1.07185	1.04208	1.01289	1.13437									0.852027	0.793533	0.833522	1.16982	0.843085
				1.08084	1.05615	1.06143		110100	1.20281	1.09243	1.15012						110100	1.09779	1.22339						1.00046	1.06799	1.11496	1.05393	1.07912									0.832795	0.957358	1.01509	0.817004	0.759132
				1.14798	0.989107	1.0321		110300	1.20302	1.09101	1.14817						110300	1.09642	1.21982						1.22109	1.05443	1.07541	1.00976	1.05105									1.15708	0.917122	0.724079	1.0898	0.705655
				1.15775	1.08744	1.15425		110500	1.20349	1.08966	1.14625						110500	1.09461	1.21684						1.05885	1.05051	1.11169	1.08379	1.13602									1.05495	1.023	1.05893	0.908332	0.757244
				1.2393	1.06028	1.08203		110700	1.20442	1.08914	1.14505						110700	1.09406	1.21433						1.1008	1.05485	1.06044	0.998098	1.18511									0.79078	1.24763	0.864067	1.03699	0.859405
				1.28809	1.0788	1.04317		110900	1.20342	1.08737	1.14267						110900	1.09278	1.21127						1.03527	1.07783	1.09095	1.05352	1.10716									0.869406	0.931347	0.915667	1.00885	0.959218
				0.986093	1.02186	1.08552		111100	1.20157	1.08438	1.13909						111100	1.09047	1.20661						1.02881	1.05896	1.06107	1.06599	1.13705									0.916592	0.958779	0.942296	0.916916	0.706842
				1.0886	1.13862	1.04354		111300	1.20015	1.08142	1.13541						111300	1.08757	1.20154						1.20052	1.0263	1.06001	1.03572	1.28026									0.869009	1.00072	0.864958	0.946532	0.877771
				1.18967	1.12531	1.09839		111500	1.19949	1.07936	1.13237						111500	1.08499	1.19678						1.10205	1.07944	1.0268	1.04101	1.22494									1.07185	1.23089	0.986743	0.88554	0.925343
				0.99202	1.09452	1.07022		111700	1.19902	1.07729	1.12959						111700	1.0831	1.19277						1.12407	1.07192	1.01834	1.08056	1.0313									0.927645	0.911685	0.755271	1.02488	0.766031
				1.14761	1.10729	1.03058		111900	1.199	1.07641	1.1282						111900	1.08206	1.19054						1.08745	1.01848	1.04381	1.05504	1.06505									0.906652	0.913724	0.919446	0.890957	0.676706
				1.00134	1.01158	1.05463		112100	1.19955	1.07675	1.12844						112100	1.08239	1.18994						1.01848	1.03869	1.06528	1.06723	1.14033									0.91741	0.9017	0.859104	1.19882	0.676218
				1.20258	1.02201	1.01818		112300	1.20066	1.07795	1.12983						112300	1.0837	1.19048						1.08519	1.05139	1.06498	1.05154	1.11486									0.934391	1.10891	0.832828	0.949483	0.681407
				0.895008	1.02345	1.09161		112500	1.20166	1.07906	1.1311						112500	1.0846	1.19099						1.12527	0.984241	1.07431	1.07583	1.18463									1.30827	1.21678	1.01519	0.933449	0.962563
				0.976762	1.07739	1.05677		112700	1.20184	1.08009	1.1323						112700	1.08547	1.19203						1.15077	1.02847	1.03737	1.10022	1.06044									0.876218	1.00252	0.908624	0.891698	0.801456
				1.07116	1.04112	1.08053		112900	1.20244	1.08139	1.13387						112900	1.08679	1.19372						1.07076	1.06817	1.06674	1.05608	1.04511									0.940204	0.952145	0.874611	0.939793	0.848529
				0.997609	1.11426	1.0543		113100	1.20308	1.0828	1.13537						113100	1.08847	1.19547						1.0027	1.03379	1.09523	1.02226	1.1382									0.761204	0.954792	0.849253	1.07482	0.661405
				1.05221	1.03081	1.08006		113300	1.20343	1.08342	1.13605						113300	1.08917	1.19598						1.01829	1.01444	0.995877	1.05862	1.1266									1.0269	0.81235	1.04577	0.903769	0.712818
				1.02583	1.09077	1.03378		113500	1.20299	1.08343	1.13576						113500	1.08898	1.195						1.07754	1.04643	1.0574	1.04859	1.09761									0.968477	0.934082	0.928616	0.870804	0.95028
				1.09596	1.07317	1.09576		113700	1.20159	1.08222	1.13459						113700	1.08789	1.19268						1.17628	1.05519	1.11341	1.03544	1.23767									0.788759	1.02973	0.911296	1.17632	0.762545
				1.28762	1.04138	1.01056		113900	1.20039	1.08094	1.13289						113900	1.08678	1.18991						1.03256	1.01732	1.10032	1.03607	1.09552									0.837541	0.893776	1.11836	0.849695	0.916896
				1.33443	0.96157	1.0939		114100	1.20013	1.08093	1.1327						114100	1.08726	1.18939						1.13586	1.0251	1.0605	1.05187	1.05698									0.934126	0.988191	0.823834	0.907995	0.647416
				1.15549	1.11403	1.09501		114300	1.19989	1.08127	1.13299						114300	1.08774	1.18919						1.11089	1.06967	1.0771	1.01742	1.09458									1.32144	1.07869	1.09635	0.876961	0.686591
				1.0458	1.12154	1.15675		114500	1.1995	1.08134	1.13254						114500	1.08759	1.18823						1.12334	0.972601	1.08176	1.01497	1.18687									1.06809	0.900926	0.947754	0.892949	0.726974
				1.29258	1.05112	1.0629		114700	1.19829	1.08081	1.13093						114700	1.08646	1.18672						1.16306	1.01278	1.07492	1.06461	1.03919									1.3282	1.04249	0.836115	1.02294	0.786788
				1.25108	0.979177	0.994868		114900	1.19703	1.07991	1.12962						114900	1.08586	1.18516						1.0206	1.05731	1.07292	1.0507	1.11374									1.07239	0.929496	0.892951	0.822904	0.835035
				0.961488	1.11084	1.06909		115100	1.1948	1.07776	1.12737						115100	1.08438	1.18216						1.03555	0.999216	1.00391	1.05416	1.22378									0.899891	0.894752	1.08774	0.779636	0.805211
				1.15116	0.99486	1.02964		115300	1.19194	1.07524	1.1244						115300	1.08188	1.17829						1.1487	1.07664	1.04314	1.00119	1.0956									0.865136	0.85978	0.977022	0.976678	0.650673
				0.969176	1.08118	1.11812		115500	1.1886	1.07262	1.12102						115500	1.07948	1.17439						1.03056	1.01386	1.14793	0.99313	1.00143									0.698058	1.144	0.972576	0.794869	0.820725
				1.09693	1.04882	1.0426		115700	1.18613	1.07019	1.11783						115700	1.07699	1.17099						1.11858	1.02504	1.03488	1.0724	0.985156									1.35059	0.884202	0.943287	0.91228	0.643524
				1.17363	0.989335	1.09726		115900	1.18421	1.06801	1.11461						115900	1.07441	1.16685						1.08849	1.07881	1.06505	1.01819	1.10219									0.823806	1.03355	0.751045	0.909889	0.690837
				1.14245	1.04945	1.16643		116100	1.18244	1.06564	1.11184						116100	1.07265	1.16236						1.15213	1.02267	1.01031	1.07163	1.10861									0.935866	0.880488	0.826368	1.03478	0.643789
				1.01468	1.06655	1.07948		116300	1.18108	1.06347	1.10934						116300	1.07088	1.15778						1.1594	1.06548	1.06771	1.07021	1.17104									1.65079	0.965209	0.918671	0.864221	0.713711
				0.987076	1.07698	1.02519		116500	1.17904	1.06054	1.10552						116500	1.06828	1.15251						1.05506	1.0667	0.997439	1.06446	1.08588									0.77878	0.984533	0.827106	0.988916	0.782466
				1.06948	1.08855	1.04829		116700	1.17673	1.05698	1.10076						116700	1.06478	1.14634						1.03531	1.0534	1.06636	1.00919	1.16772									0.812916	1.05606	0.802517	0.9183	0.701932
				1.00859	1.06805	0.989874		116900	1.17397	1.0532	1.09611						116900	1.0611	1.14011						1.02293	1.03236	1.13945	1.06962	1.18635									0.844559	1.18817	1.04846	0.970789	0.775447
				0.971558	1.0816	1.07287		117100	1.17122	1.04951	1.09168						117100	1.05749	1.1337						1.06547	0.930915	1.04994	1.02963	1.08285									1.03298	0.932543	0.842011	1.19919	1.27464
				1.33131	0.999886	1.17592		117300	1.16691	1.04456	1.08628						117300	1.05288	1.12661						1.12909	1.0844	1.09626	1.02092	1.16789									0.92741	0.917064	1.15203	0.971606	0.746713
				1.20017	1.07173	1.11762		117500	1.16421	1.04047	1.0819						117500	1.04984	1.11948						1.10399	0.989277	1.1111	1.04993	1.12549									0.748045	0.940101	0.91947	1.26024	0.938671
				1.17006	1.11597	1.18051		117700	1.16256	1.03788	1.07857						117700	1.04813	1.11353						1.12338	1.04833	1.07079	1.06281	1.11612									1.33604	0.849625	0.869422	0.837862	0.719246
				1.17263	1.07698	1.03752		117900	1.16081	1.0351	1.07453						117900	1.04557	1.10744						0.990557	1.02934	1.1671	1.05468	1.07364									1.06116	0.976356	0.934156	0.745162	0.920176
				1.12914	1.11862	1.14159		118100	1.15937	1.03244	1.07072						118100	1.04324	1.10271						1.10575	1.01936	1.08203	1.09422	1.08993									0.786805	1.21747	0.983348	0.984036	0.83115
				0.953911	1.08473	1.05796		118300	1.1571	1.02779	1.06519						118300	1.03936	1.09714						1.31329	1.02135	1.13102	1.02778	1.25235									0.718162	0.945881	0.745711	0.785053	0.792904
				1.03148	1.14651	1.04571		118500	1.15384	1.02256	1.05891						118500	1.035	1.09043						1.20081	1.0271	1.14022	1.08753	1.14094									0.854576	0.991266	1.02389	0.922401	0.806681
				1.12802	1.02196	1.05164		118700	1.15277	1.02066	1.05687						118700	1.03403	1.08773						1.15165	1.07196	1.13595	1.03712	1.11524									0.940971	1.20789	0.820997	0.966579	0.686664
				1.48084	1.07073	1.02717		118900	1.15096	1.01863	1.05366						118900	1.03184	1.08324						1.08399	0.998641	1.05885	1.07508	1.14403									1.05612	1.04945	0.840091	0.945756	0.736599
				1.13001	1.06127	1.12233		119100	1.14906	1.01584	1.0503						119100	1.02898	1.07911						1.14597	1.02314	1.05909	1.05615	1.1739									0.837532	0.875909	0.974289	0.923824	0.980916
				1.00379	1.01807	1.06345		119300	1.1483	1.01475	1.04878						119300	1.02806	1.07724						1.05679	1.05271	1.14567	1.0578	1.17113									0.79371	1.09383	0.89979	0.954412	0.932873
				1.19512	1.10462	1.08363		119500	1.14551	1.01315	1.04729						119500	1.02658	1.07504						1.16453	1.10431	1.1155	1.03862	0.90866									1.05531	0.995518	0.920993	1.06074	0.667542
				0.968147	1.07796	1.11341		119700	1.14226	1.01258	1.04675						119700	1.02624	1.0739						1.21435	1.04592	1.10817	1.01716	1.18291									0.844757	1.25826	0.849261	0.937522	0.903479
				1.09093	1.06876	1.06793		119900	1.14105	1.01279	1.04761						119900	1.02703	1.07396						1.24628	1.00814	1.0669	1.0554	1.09437									1.02064	1.05056	1.11393	0.922932	0.699355
				1.26625	0.994098	1.02704																			0.977581	0.987529	1.06431	1.0293	1.10819									1.08288	0.85957	0.81448	1.14474	0.904486
				1.03621	1.03305	1.11637																			1.11288	1.02768	1.05104	1.04741	1.11059									1.07337	1.33579	0.95779	0.779868	0.743408
				1.04043	1.04951	1.042																			0.992209	1.02443	1.07145	1.12215	1.00216									0.893045	1.35061	0.989243	0.995503	0.719356
				1.25636	1.00277	1.08103																			1.18877	1.05211	1.06438	1.02781	1.19868									0.781283	0.767375	0.99688	0.96343	0.757798
				1.15087	1.0842	1.05243																			0.985139	1.02261	1.10859	0.986756	1.09741									0.693727	0.983855	0.928853	0.994581	0.7492
				1.11013	1.05746	1.05325																			1.28641	1.06596	1.04739	1.00314	1.26893									0.965242	0.833502	0.990149	0.9163	0.850262
				1.05677	0.982612	1.07974																			1.0846	1.01749	1.10666	1.09132	1.19628									0.922608	1.33056	1.15696	0.955664	0.726188
				1.14054	1.01203	1.08562																			1.09583	1.0238	1.06398	1.05563	1.10287									1.26778	0.856303	0.789939	0.963028	0.732234
				0.903984	1.03693	1.1388																			1.15178	1.02546	1.12657	1.0041	1.11475									0.856928	0.956808	0.857767	0.985425	0.739946
				1.06867	1.06385	1.05266																			1.13595	1.01021	1.08829	1.04976	1.20607									0.852257	0.864663	0.901248	1.03085	0.73244
				1.06619	1.06778	1.02918																			1.08314	1.06779	1.06181	0.983258	1.13077									0.913398	0.913892	0.944863	1.0414	0.710236
				1.09149	1.00814	1.02541																			0.976701	1.06352	1.1145	1.07848	1.1512									1.13671	0.916999	1.236	1.04474	0.787032
				1.27017	1.06514	1.0726																			1.07945	1.07491	1.05347	1.02097	1.08782									1.27726	0.912989	0.848953	1.1538	0.760836
				0.950575	1.03965	1.0532																			1.08099	1.0553	1.04587	1.03026	1.07094									1.26963	0.81894	0.93734	1.1351	1.43465
				0.945437	1.02501	1.02639																			1.1286	1.00397	1.06824	1.0418	1.14811									0.965001	1.02732	0.801211	0.991	0.667487
				0.971016	1.02851	1.02805																			1.06999	1.08717	1.0707	1.05384	1.11189									0.815955	1.02314	0.95612	1.02356	0.986621
				1.14931	1.07617	1.0447																			1.26231	1.07765	1.09914	1.05742	1.27756									0.858036	0.836882	0.831275	0.89302	0.649748
				1.01778	1.07203	1.10537																			1.1983	1.06832	1.0113	1.00304	1.05387									1.37068	0.943707	0.869718	0.93683	0.823534
				1.1598	0.999225	1.12444																			1.06067	1.06576	1.05485	1.0755	1.17707									0.996221	1.38984	0.998899	0.919761	1.32688
				1.18796	1.02507	0.973406																			1.05298	1.04765	1.14938	1.02938	1.16041									0.981711	0.981038	0.904639	0.907301	0.614317
				1.06515	1.0407	1.02852																			1.04421	1.0345	1.10168	1.0638	1.2418									0.768542	0.867139	0.862365	0.900575	0.986853
				1.07351	0.98991	1.02221																			1.04655	1.09259	1.0332	1.04729	1.15838									0.913105	0.888425	0.851435	0.940894	0.87983
				0.947407	1.05977	0.993945																			1.17792	1.02739	1.07508	1.06379	1.18898									0.795331	0.948978	0.906124	1.06168	0.711813
				1.1891	1.04644	1.05632																			1.28009	1.10202	1.0472	1.02982	1.27231									0.82449	1.02426	0.942761	0.861059	0.723015
				1.18108	1.13525	1.11961																			1.12481	1.02334	1.09865	1.02414	1.08409									0.791789	0.923441	0.993668	1.0746	0.708689
				0.958495	1.08628	1.03134																			1.00523	1.05616	1.07644	1.06588	1.20823									0.974319	0.938665	1.02578	0.875607	0.61972
				1.11653	0.957244	1.0794																			1.23387	1.04952	1.10422	1.0333	1.02711									1.29714	0.971057	1.01674	0.850663	0.742744
				1.16805	1.00131	1.05972																			1.10052	1.04463	1.03198	1.04041	1.12061									1.0374	0.744436	0.834793	1.02923	1.10971
				1.01043	1.05891	1.02107																			1.18961	1.10434	1.02977	1.03451	1.21488									1.28004	0.858277	0.848194	1.15733	0.652676
				1.07631	1.02373	1.14149																			1.15637	1.03995	1.04484	1.05774	1.08031									1.02532	0.94167	0.771015	1.15132	0.786103
				0.992743	1.10508	1.13512																			1.11789	1.10882	1.1078	1.06657	1.2104									2.01528	0.947568	0.965062	0.962325	0.666118
				1.1991	1.03374	1.08162																			1.15752	1.08834	1.04033	1.05497	1.1767									1.32538	1.21879	0.999118	1.00423	0.649405
				1.12885	1.02444	1.08631																			1.09901	1.04067	1.01692	1.03575	1.12575									0.848906	0.834154	0.825603	0.973417	0.871395
				0.980612	1.09221	1.06307																			1.10012	1.07554	1.16095	1.03103	1.03438									0.789486	0.946413	0.854657	0.908634	0.73225
				1.0552	0.986235	1.03661																			1.11639	1.04746	1.11201	1.07855	1.01534									1.26954	1.15897	1.03823	0.956631	0.767779
				1.21459	1.07109	1.21772																			1.14314	0.982394	1.02846	1.06958	1.10867									0.933332	0.962255	0.901102	0.927114	0.959791
				1.12339	1.01514	1.09271																			1.15779	1.08592	1.07213	1.06477	1.2428									0.762631	0.839506	0.853663	1.11046	0.693415
				0.927012	1.09133	1.11036																			1.02407	1.07409	1.08906	1.08099	1.13869									0.744872	1.21246	0.968094	1.02787	0.687881
				1.16354	1.07129	1.14446																			1.04642	1.05742	1.09521	1.01174	1.1397									1.20835	0.811257	0.885934	1.16521	0.726437
				1.18079	1.07234	1.1309																			1.07765	1.03072	1.08901	0.960752	1.07271									1.23274	0.969578	1.1133	0.856468	1.14517
				1.05815	0.99194	1.07177																			1.25169	1.06473	1.12734	0.981292	1.18496									0.863575	1.11101	1.02514	0.940306	0.825094
				1.21147	1.01471	1.02266																			1.04282	1.03881	1.09111	1.05252	1.123									0.923872	1.21078	0.864873	0.97638	0.6715
				1.14838	1.08659	1.06308																			1.01961	1.01649	1.07003	1.04093	1.23141									0.89767	0.937387	0.91468	1.12407	0.862132
				0.937853	1.11545	1.07769																			1.17757	1.10905	1.04159	1.02558	1.14936									0.758307	0.912403	0.924605	1.00005	0.675326
				1.03963	0.991792	1.04111																			1.06017	1.10831	1.08916	1.09231	1.22471									0.776115	1.09727	1.00084	0.912768	0.65791
				1.14824	1.10773	1.08313																			1.08215	1.01164	1.13043	1.03387	1.07579									0.853583	1.14117	0.886785	0.973499	0.764098
				1.1754	1.0663	1.04337																			1.02269	0.980255	1.06161	1.0788	1.17231									0.816949	0.919548	0.837869	0.939194	1.02138
				1.22628	1.06688	1.12072																			1.06677	1.03086	1.03987	1.09644	1.14091									0.92095	0.952394	0.921871	1.02622	0.726145
				1.12468	1.09537	1.04591																			1.06714	1.08888	1.11308	1.01476	1.21557									0.816081	0.955612	1.06837	1.0705	0.723553
				1.25457	1.11821	1.10538																			1.05716	1.08086	1.04166	1.05489	1.24901									0.938619	0.883642	1.13448	1.06029	0.842473
				1.20992	1.003	1.10163																			1.14054	1.03515	1.0786	1.03211	1.17972									0.89967	1.11686	0.915024	0.779918	0.688854
				1.136	1.04721	1.06889																			1.11879	0.969936	1.04576	1.04478	1.14499									0.841534	0.824893	1.01036	1.2471	0.853908
				1.08729	1.01658	1.1665																			1.11036	1.05374	1.07395	1.01798	1.14895									0.795655	0.977189	0.989065	0.894724	0.700587
				0.895541	1.01633	1.12026																			1.12579	1.03663	1.08451	1.02532	1.21169									2.01544	0.931762	0.744593	0.867073	0.725979
				1.22446	1.06991	1.15355																			1.03691	1.01707	1.04571	1.01306	1.152									0.956229	1.13678	0.955451	1.06371	0.733487
				1.09856	1.06788	1.12265																			1.08657	1.06652	1.10706	1.06717	1.13754									0.866225	0.865733	0.833845	0.865217	0.744339
				1.20886	0.986945	1.03809																			1.25764	1.00756	1.1265	1.06512	1.08185									0.824847	0.913203	0.88259	0.998933	0.757058
				1.04917	1.01729	1.07519																			1.2108	1.08822	1.01034	1.02897	1.05504									0.829387	1.00298	1.27604	0.832167	0.71464
				0.963196	1.07209	1.10498																			1.02459	1.0726	1.1113	1.06391	1.09221									0.875871	0.891155	0.872375	0.94151	0.838581
				1.15806	0.993215	1.15141																			1.08858	1.11313	1.06789	1.05596	1.09154									0.965344	0.988666	0.954269	1.12683	0.689639
				1.069	1.0667	1.04626																			1.07778	1.05387	1.07612	1.06384	1.18257									0.879629	1.08093	1.00178	0.947287	0.712611
				0.996136	1.03101	1.06995																			1.01415	1.04658	1.04352	1.04629	1.22424									1.33306	0.994828	0.723938	1.01717	0.686795
				1.16349	1.13684	1.1296																			1.12106	1.03513	1.09682	1.0407	1.11882									0.844736	0.985657	0.767938	0.933434	0.724312
				1.04587	1.00022	1.07653																			1.14648	0.99968	1.04004	1.01918	0.992205									1.029	1.0873	0.754789	0.966578	1.16707
				1.26645	1.05819	1.04287																			1.02177	1.03892	1.1182	1.08621	1.05623									0.807746	0.950234	0.676864	0.915195	1.04822
				1.05789	1.07041	1.11189																			1.09307	1.02776	1.09551	1.00097	1.17331									1.39203	0.861238	0.812737	1.00923	0.922649
				1.11249	1.04751	1.06921																			1.24478	1.08974	1.14004	1.06005	1.20403									0.855507	0.945069	0.847639	1.03985	0.722917
				1.2327	1.02289	1.05661																			1.16494	1.03359	1.09	0.996935	1.06684									1.12554	0.94526	0.957809	0.903784	0.839556
				0.926406	1.04621	0.991165																			1.0941	1.04308	1.04665	1.02956	1.16444									1.00724	0.962449	0.859127	0.989394	0.771522
				1.0468	1.00217	1.15572																			1.07275	0.976026	1.09719	1.05759	1.23181									0.803224	1.11078	1.33299	1.01569	0.768374
				1.02983	1.10379	1.03786																			1.18462	1.0736	1.12437	1.09227	1.14268									0.99532	0.908241	0.80323	1.0253	0.746065
				0.998039	1.13855	1.0813																			1.14544	0.995037	1.11713	1.0306	1.25769									0.940151	0.947056	1.03983	0.908187	0.816175
				1.22061	1.03076	1.07191																			1.03506	1.01292	1.01537	0.979676	1.13673									1.15101	1.10711	0.842367	0.890164	1.05458
				1.23683	1.06985	1.08798																			1.10354	1.06693	1.1115	1.04703	1.21241									0.912014	0.959986	0.924525	0.85712	0.923783
				1.11719	1.06547	1.08744																			1.01003	1.08891	1.12664	1.03408	1.08963									0.971846	0.918316	0.902511	1.00018	0.699275
				1.19542	1.06069	1.0711																			1.01773	1.05818	1.13296	0.982026	1.08197									1.0011	1.2185	0.922182	1.00306	0.752256
				1.08279	1.05858	1.10854																			1.03792	1.01938	1.04877	1.09646	1.13374									1.70934	0.862106	1.11523	0.963792	0.585663
				1.1805	1.08738	1.15542																			1.11806	1.02176	1.12682	1.03357	1.0428									1.54973	1.32649	1.31866	1.00618	1.15221
				0.880166	1.06918	1.14034																			1.1077	1.00184	1.06529	1.0624	1.0323									0.896509	0.958527	1.10221	0.996017	1.17433
				1.10714	1.06028	1.07755																			1.10349	1.02161	1.05316	1.04343	1.00388									1.23463	0.826797	0.861999	0.893659	0.822395
				1.12692	1.03343	1.10657																			1.03656	1.0719	1.07493	1.05796	1.03899									1.21337	0.966826	0.80799	0.793346	0.812393
				0.995489	1.07018	1.09169																			1.09153	1.03718	1.08655	1.0045	1.05383									0.972453	1.01904	0.823019	0.943681	0.744963
				1.00489	1.06592	1.0598																			1.06646	1.08978	1.05504	1.02689	1.10002									1.3454	0.93315	1.04409	0.964184	0.786121
				1.15036	1.05639	1.05413																			1.10049	1.01609	1.0624	1.08692	1.13574									0.8945	0.885215	0.948219	0.851296	1.03224
				1.0377	1.04172	1.04291																			1.01385	1.0459	1.13062	1.05615	0.991019									0.843878	1.19427	0.862033	0.937053	0.702763
				0.989844	1.12182	1.02105																			1.19929	1.11934	1.13713	1.06811	1.07005									0.876575	0.985559	0.803756	0.966144	0.83085
				0.963863	1.02326	1.08917																			1.12644	1.11842	1.07781	1.03753	1.11895									1.05724	0.886884	0.819807	1.06432	0.661301
				1.00798	0.958743	1.09167																			1.04777	1.03717	1.03122	1.04111	1.21381									1.25574	0.948005	0.66983	0.916096	0.655145
				1.2502	1.11366	1.04009																			1.07483	1.01892	1.04465	1.04799	1.13615									0.891181	0.785824	1.26791	0.831543	0.627255
				1.16377	1.07279	1.07459																			1.03207	1.09668	1.08624	0.996251	1.17019									1.00669	0.970397	1.13174	0.934718	0.745389
				1.19316	1.03114	1.12509																			1.11488	1.06246	1.09167	1.09302	1.05107									0.955405	0.916898	0.83982	1.03528	0.793201
				1.07496	1.06482	1.15413																			1.19389	1.10094	1.08075	1.04378	1.0663									0.798318	1.00028	0.957279	0.910634	0.697053
				0.933468	1.02404	1.05115																			1.1453	1.02668	1.0214	1.03553	1.1783									0.801821	1.00428	1.02891	1.05908	1.2349
				1.13707	1.0302	1.10379																			1.03946	1.02225	1.14163	1.06275	1.18916									0.989226	0.871567	0.92856	0.963786	0.730881
				1.11652	0.993063	1.03188																			1.02341	1.09174	1.11076	1.03548	1.16657									0.801512	1.0001	0.890115	0.962178	1.07986
				1.10463	1.03339	0.989738																			1.13726	1.07555	1.06717	1.01051	1.19128									0.938128	1.25978	0.958226	1.01044	0.874725
				1.23814	1.09908	1.0849																			1.07051	1.06183	1.10487	1.06527	1.14283									1.35894	0.990332	0.973601	0.979461	0.696177
				1.28567	1.10139	1.02859																			1.17963	1.05925	1.04625	1.03347	1.13277									0.967407	1.02638	1.22849	1.15459	0.775407
				1.138	1.12345	1.06866																			1.05393	1.03273	1.1022	1.03869	1.07585									1.28206	0.952902	0.646232	0.923657	0.734468
				1.14011	1.03182	1.16918																			1.04806	1.04308	1.03965	1.0596	1.20987									0.853472	1.07046	1.02795	1.15414	0.718209
				1.06765	1.09812	1.09926																			1.09665	1.02401	1.06964	1.07834	1.0534									0.776698	1.05862	0.984495	0.838267	1.22615
				1.01171	1.07971	1.10555																			1.02028	1.04855	1.0868	1.07812	1.08493									1.17097	0.87751	0.912032	1.16498	1.14695
				1.03742	1.06365	1.04775																			1.23403	1.0562	1.08506	1.09799	1.12853									1.13496	1.28078	0.93484	0.938307	1.21988
				1.20266	0.958857	1.1337																			1.04419	1.04657	1.06735	1.07784	1.16082									0.890903	1.02358	0.941944	1.00618	1.21268
				1.28379	1.07666	1.04218																			1.03384	1.0464	1.1053	1.06555	1.05039									0.773792	1.03764	1.04638	0.948144	1.01776
				1.15996	1.01605	1.02375																			1.02268	0.976885	1.02933	1.03564	1.12229									1.41264	1.02187	1.33778	0.992743	0.799479
				1.15324	1.00954	1.14456																			1.04077	1.01214	1.06399	0.99622	1.07639									1.13004	0.961404	0.85026	0.941775	0.702156
				0.983442	1.06321	1.02252																			1.12725	1.04338	1.14039	1.0787	1.07607									0.830566	1.03162	1.04399	0.933154	0.816491
				1.20345	1.04456	1.10374																			0.990417	1.12698	1.02927	0.986492	1.04401									0.858986	0.985947	0.967448	0.976851	0.75811
				1.06497	1.06265	1.17521																			1.07286	1.00688	0.995643	1.09385	1.15832									0.801027	1.0655	0.939329	0.858336	0.677103
				1.22937	1.05278	1.06186																			1.11697	1.00138	1.03971	1.06362	1.21933									1.0408	0.961161	1.23717	1.03535	1.07501
				1.00274	1.0105	1.08565																			1.18427	1.00781	1.09202	1.0211	1.26755									0.836726	0.856941	1.01624	0.951347	0.680295
				1.08036	1.07784	1.15286																			1.12484	1.1013	1.10297	1.02865	1.07489									0.940265	0.992198	0.938515	1.2711	0.662314
				1.04387	1.11841	1.0391																			1.01132	1.04199	1.08324	1.00424	0.995708									1.14446	0.95125	0.830094	1.022	0.730214
				1.19966	1.11194	1.11797																			1.18757	1.02196	1.08336	0.989557	1.04475									0.79952	0.889523	1.08487	0.830712	0.701982
				1.11701	0.985033	1.03521																			1.07089	1.03075	1.08688	1.06936	1.11418									1.24641	0.860275	0.901794	0.987138	0.763358
				1.06707	1.0436	1.06795																			1.04183	1.07879	0.98312	1.01601	1.09539									1.24596	0.886486	0.844616	0.896582	1.17689
				1.08286	1.09481	1.0919																			1.12177	1.02606	1.16156	1.04143	1.01874									0.828313	0.988918	0.878358	0.95556	0.817729
				1.06596	1.00829	0.999368																			1.02413	1.06823	1.02739	1.02207	1.17987									0.755946	0.911296	0.971453	1.0766	0.729266
				1.13787	1.04791	1.06068																			1.05755	1.08547	1.07208	1.07807	1.20311									0.880996	0.940968	0.950306	1.08382	0.802826
				1.16303	1.06782	1.09245																			1.06008	1.12676	1.13434	1.05093	1.09886									0.895759	0.946963	0.979637	1.14872	0.707788
				1.00021	1.09421	1.10556																			1.01379	1.07992	1.09207	1.01408	1.15155									1.01893	0.794428	1.04919	0.914148	1.10531
				1.09138	1.13418	1.02974																			1.07191	1.06312	1.08099	1.08628	1.06034									0.894424	0.930405	0.817009	0.88008	0.73365
				0.994937	0.981263	1.09498																			1.14928	1.06961	1.07512	1.05271	1.05816									1.24085	0.750588	1.2224	0.95259	0.926326
				1.19494	1.08623	1.13219																			1.05703	1.02444	1.05841	1.07734	1.13197									2.07304	1.05612	0.95011	0.863833	0.708868
				1.26093	1.08385	1.06746																			1.12802	1.10951	1.06363	1.05739	1.19375									2.09561	0.908198	0.844489	0.835832	0.69327
				1.17754	1.06941	1.05415																			1.25915	1.03713	1.0912	0.993758	1.11281									0.912245	0.974395	0.974161	1.07212	0.706534
				1.14037	1.06141	1.12608																			1.06404	1.03443	1.11382	1.05045	1.07879									1.19546	0.913315	0.930668	0.952337	0.608804
				1.21212	1.0103	1.13868																			1.30519	1.04748	1.14549	1.06526	1.08201									1.22128	0.84825	0.936545	0.891685	0.763308
				1.09657	1.11891	1.13427																			1.17903	1.04007	1.09074	1.01659	1.03823									1.5519	0.985844	0.652045	0.997432	0.722923
				1.09148	1.03084	1.09213																			1.10523	1.0613	1.12679	1.06164	1.07594									1.48858	0.857286	0.815658	1.11533	0.909429
				1.05932	1.06274	1.11134																			1.04316	1.05545	1.09883	1.04961	1.03645									1.14202	0.945267	0.868605	0.840532	0.719659
				1.09461	1.10176	1.00858																			1.09025	1.05494	1.05069	1.06761	1.04735									0.919274	0.900462	0.840781	0.9848	1.09095
				1.21805	1.01416	1.01813																			1.0575	1.01188	0.990553	1.07566	1.10222									1.36704	0.947421	0.771725	1.1244	0.700145
				1.15624	1.04234	1.14901																			0.930485	1.02683	1.05119	1.04856	1.1349									0.850947	0.922116	1.08405	0.845761	0.741836
				1.14391	1.07173	1.13216																			1.01907	1.01514	1.07064	1.01755	1.06167									0.760767	0.744604	1.17286	0.909149	0.998553
				1.25659	1.03187	1.00488																			0.990128	1.0687	1.15372	0.992777	1.1475									0.976384	0.869452	0.861987	0.896901	0.732053
				0.890609	1.16188	1.06609																			1.07448	1.05333	1.0755	1.05306	1.21619									0.93274	1.07514	0.705013	1.00761	0.699942
				1.02599	0.971671	1.08347																			1.01614	0.99801	1.0753	1.05772	1.11727									1.34618	0.988832	0.833641	0.86936	0.845328
				1.11884	1.0046	1.07142																			0.993569	1.05885	1.06857	1.05526	1.07851									0.903818	1.16771	0.915602	0.875879	0.85207
				1.11301	0.991597	1.10626																			1.15746	1.08566	1.05104	1.01982	1.06547									0.803736	0.913675	0.922482	0.899138	0.852496
				1.16655	1.09495	1.10907																			1.06975	1.05501	1.07429	1.10057	1.05334									1.01079	1.16785	0.934666	1.03122	0.653264
				1.06483	1.09746	1.02795																			0.995883	1.02888	1.11292	1.02306	1.13777									1.86785	0.850661	0.847676	0.722131	0.758491
				1.16566	1.07211	1.1364																			1.15295	1.08271	1.10577	1.06703	1.31874									0.742009	0.837096	1.02875	0.989528	0.624973
				1.03226	1.01371	1.10147																			1.15351	1.02425	1.05882	1.09341	1.05681									1.05508	1.00556	0.935451	0.896567	0.674898
				1.19825	1.02715	1.036																			1.04817	1.09822	1.07112	1.04182	1.01021									0.909193	1.04606	0.796604	0.871201	1.00337
				1.27364	1.02698	1.0799																			1.17188	1.12557	1.10766	0.978269	1.25304									0.770929	0.913121	0.854968	0.940339	0.983272
				1.11703	1.04003	1.0253																			1.13958	1.06645	1.07121	1.0055	1.06839									1.26302	0.872417	0.828916	1.01714	0.802404
				1.0383	1.07039	1.04616																			1.16731	1.04571	1.10192	1.08238	1.14479									1.12396	1.16685	1.19801	0.964274	1.21484
				1.15674	1.06151	1.09595																			1.18884	1.03454	1.09135	1.08887	1.04511									1.33805	0.936375	0.864133	0.85385	0.706693
				1.29342	1.07916	1.16111																			1.24897	1.04835	0.989277	1.06763	1.21394									1.54068	1.10142	0.77481	0.861384	0.74108
				1.16627	1.04673	1.03862																			1.13025	1.07834	1.06891	1.0494	1.10011									0.783274	1.04643	0.876867	0.893334	0.750277
				1.1854	1.14984	1.07113																			1.12039	1.0478	1.04938	1.02111	1.16222									0.940185	1.09893	0.930478	0.936968	1.1346
				0.940558	1.0499	1.08274																			1.09808	1.05309	1.12627	1.02037	1.1182									0.908545	1.24856	0.869026	0.987445	0.663752
				1.01874	0.965768	1.12628																			1.07165	1.08786	1.07815	1.04571	1.20019									0.981875	0.926359	1.03293	1.12783	0.676386
				1.15697	1.0166	1.03785																			1.16216	1.09111	1.05969	1.05027	1.1286									1.27193	1.07559	1.0301	1.16973	1.08209
				1.15236	1.05221	1.15706																			1.28863	0.980287	1.11472	0.994065	1.01491									0.840905	1.01436	1.31801	0.964938	0.672855
				1.15021	1.03222	1.15385																			1.00852	0.963604	1.07159	1.03538	1.10232									0.761359	1.01159	0.708154	0.938021	0.949823
				0.94618	1.02853	1.06449																			1.06923	1.13257	1.08988	1.0239	1.10899									0.819775	0.878682	1.31813	0.990366	0.83978
				1.09302	1.02669	1.04075																			1.0451	1.08355	1.01138	1.042	1.19351									0.935935	0.908672	0.794676	0.958524	0.752374
				1.12153	1.035	1.00304																			1.13167	1.12409	1.0793	0.978591	1.15999									0.966922	0.913716	0.82023	0.854461	0.870554
				1.19436	1.06637	1.03387																			1.14592	1.04755	1.10035	1.10052	1.05623									0.965959	0.971774	0.958822	1.20417	0.723141
				1.2329	0.989556	1.13923																			1.06082	1.09913	1.1247	1.10103	0.986914									0.852897	0.916242	0.786897	0.990184	0.72074
				1.10658	1.03903	1.05377																			1.15016	1.09572	1.08605	1.00614	1.03064									0.956266	0.903081	1.01786	0.977656	0.640579
				1.07565	1.04662	1.07929																			1.12156	1.03314	1.06535	1.06993	1.12815									0.806603	0.83114	0.714341	1.089	0.913535
				0.961323	1.0311	1.15243																			1.11612	1.04641	1.07162	1.01645	1.00277									0.885142	1.08603	1.16707	0.930905	0.760674
				1.34991	0.972028	1.0796																			1.13245	1.02736	1.06436	1.00258	1.14028									1.3551	0.963	0.788231	1.10078	1.08499
				1.19679	0.992463	1.142																			1.10913	1.08852	1.08433	1.09583	1.19368									1.35081	1.06612	1.14489	1.01064	0.708364
				1.00827	1.05115	1.00712																			1.10586	1.09282	1.09386	1.03688	1.10711									0.740561	0.931906	0.812957	0.995346	0.782513
				1.13556	1.01273	1.07621																			1.10531	1.06789	1.15859	1.00522	1.06612									0.76221	0.956541	0.941104	1.06983	0.839376
				1.27881	1.13069	1.0619																			1.16809	1.10143	1.07054	1.06409	1.09515									0.936833	1.01324	0.740925	0.929428	0.775752
				0.952048	1.08064	1.16895																			1.10165	1.07076	1.09837	1.03048	1.10566									0.90519	0.924358	1.28368	1.02669	0.82073
				1.19862	1.0487	1.02654																			1.00375	1.03185	1.01953	1.03833	1.20756									1.34473	0.92942	1.33729	0.909158	0.76971
				1.01711	0.965046	1.06769																			1.26052	1.0647	1.09386	1.04856	1.18883									1.32743	0.915201	1.09927	0.853406	0.673067
				1.0676	1.07868	1.05566																			1.28887	1.06758	1.0606	1.03211	1.04393									0.828225	0.918915	0.855351	1.0334	0.759767
				1.14773	1.03766	1.16912																			1.09504	1.04636	1.03658	1.07315	1.21229									0.95802	0.886983	0.843433	1.19012	1.42164
				1.06615	1.03613	1.16628																			1.02635	1.05643	1.05669	1.0198	1.10883									0.883127	0.948003	0.793234	0.982997	0.760648
				1.12721	1.07032	1.0893																			1.15661	1.02969	1.0996	1.05855	1.0245									0.870188	0.984377	1.04746	1.02172	0.773747
				1.1575	1.05917	1.19133																			1.20786	1.05038	1.04849	1.09703	1.1608									0.916065	0.966819	0.721707	0.966015	0.764834
				1.1803	1.0376	1.10697																			1.16875	1.06027	1.08649	1.06852	1.26631									0.79366	0.986948	1.01419	1.03362	0.687443
				1.09963	1.02958	1.11092																			1.11816	1.02485	1.09713	1.0794	1.16098									0.934543	1.02588	0.891088	1.20062	1.05029
				1.09077	1.02416	1.03311																			0.962484	1.00767	1.04127	1.05675	1.28128									1.19198	0.918994	0.817479	1.07197	1.16603
				1.0576	1.09911	1.06218																			1.14882	1.09158	1.05128	1.07759	1.1									0.985314	0.90912	0.991086	1.18722	0.74567
				1.23676	0.98059	1.06968																			1.15825	0.989148	1.07586	1.05433	1.10108									1.96241	1.0228	0.94955	0.72119	0.78012
				1.12219	1.00429	1.03905																			1.20487	1.123	1.03372	1.08307	1.24643									1.05434	1.01206	0.779129	0.974717	0.669649
				1.20444	1.06003	1.11859																			1.13559	0.974727	1.11246	1.06672	1.18239									0.885227	0.962338	0.91439	1.21089	0.86807
				1.1055	0.991646	1.05616																			1.02001	1.0266	1.08686	1.02798	1.16496									0.880668	0.947526	0.866022	0.926945	0.73254
				1.13225	1.01148	1.19739																			1.17209	1.028	1.12616	1.06334	1.0815									0.816353	0.787933	1.08843	0.997359	0.920174
				1.20209	1.09023	1.10719																			1.10653	1.05172	1.03731	1.01991	1.18245									1.19983	0.99653	0.815995	0.880111	1.04041
				1.10362	1.04955	1.12796																			0.996151	1.02017	1.09966	1.07422	1.10839									0.813664	0.99213	0.808165	0.970512	0.611132
				1.09044	1.07141	1.11847																			1.00637	0.978512	1.03443	1.03027	1.07063									0.94069	0.958041	0.805888	0.878019	0.693022
				0.942029	1.04526	1.11997																			1.15719	1.06767	1.06633	1.03408	1.19042									1.21367	0.790362	0.814788	0.87138	0.78545
				1.19491	0.971299	1.09088																			1.21912	1.04105	1.0278	0.992304	1.07724									1.56286	1.02718	1.05085	0.883993	0.657157
				1.25629	1.07063	1.1196																			1.14182	1.06464	1.05175	1.05156	1.08697									1.29983	1.2534	0.806692	0.768953	0.816919
				1.25298	1.11441	1.09496																			1.20272	1.08208	0.96673	1.06157	1.05977									0.837675	1.00511	0.825218	1.16943	0.797895
				0.967147	0.984243	1.16467																			1.09981	1.0265	1.06606	1.08947	1.21756									0.858033	1.27232	0.912432	0.948137	0.789156
				1.25533	1.06141	1.1002																			1.03619	1.06182	1.04717	1.0771	1.14949									1.54851	0.915356	0.961442	1.01116	1.21858
				1.18712	1.06561	1.11193																			1.10339	1.08526	1.07573	0.960285	1.08975									1.43994	0.968896	0.865545	0.89694	1.00837
				1.16972	1.09808	1.06973																			1.11474	1.019	1.05322	1.04082	1.11184									1.51327	0.969011	1.09912	1.12382	0.721274
				0.975171	1.10758	1.20954																			1.01365	1.03923	1.1157	1.04247	1.03715									0.863966	0.962544	0.905212	0.920528	0.718667
				1.10896	1.01989	1.0326																			1.16125	1.06753	1.0973	1.05535	1.11767									1.15571	0.861434	0.864725	0.912137	0.840304
				1.07583	0.990137	1.11614																			1.02932	1.00418	1.01885	1.11324	1.21337									0.875178	1.00063	0.790637	0.942139	0.750531
				1.07401	1.03329	1.08093																			1.11977	1.03646	1.09189	1.09932	1.13488									0.801738	1.09098	0.813079	1.11539	0.787159
				1.00727	1.11363	0.978655																			1.20753	1.01074	1.03234	1.06034	1.1401									0.837786	1.00205	0.888687	0.848879	0.829557
				1.05915	1.14524	1.1565																			1.25566	1.06977	1.15016	1.07971	1.10058									1.35506	0.900673	0.937716	0.904847	1.1749
				0.975651	1.00066	1.05105																			1.02275	1.08739	1.0446	1.01904	1.14956									0.865361	0.912154	0.858483	0.849249	0.681656
				1.09952	1.03742	1.10058																			1.11791	1.03202	1.12193	1.01588	1.22899									1.04986	0.977036	1.00215	1.18999	1.02459
				1.15461	1.09171	1.15373																			1.25924	1.05798	1.11151	0.992238	1.12666									0.767297	1.07982	0.890363	0.809903	1.31161
				1.02592	0.996591	1.03653																			1.16737	1.02586	1.07353	1.01713	1.12514									0.838419	0.962252	0.826031	0.893506	0.784005
				1.04742	1.0943	1.12931																			1.0448	1.08051	1.02226	0.993076	1.18343									0.894198	0.900695	1.12871	0.88994	0.969905
				1.21858	1.07433	1.07479																			1.09278	1.04695	1.11844	1.08406	1.17066									0.91379	1.01496	1.00353	1.12955	0.67128
				0.990329	1.14304	1.14205																			1.20927	1.02966	1.07118	1.06161	1.10888									0.792951	0.917665	0.88909	1.1085	0.721527
				1.12697	1.08721	1.11661																			1.05156	1.02384	1.11828	1.07127	1.1004									0.949224	0.88557	1.14111	0.966359	0.790215
				1.10772	1.02427	1.12925																			1.15949	1.06357	1.0795	1.0883	1.08866									0.713046	1.23428	0.68419	0.991737	0.730447
				1.19563	1.09755	1.06761																			1.1154	1.06315	1.09035	1.04604	0.97267									0.884424	1.01176	0.890092	0.891558	0.669175
				1.22991	0.947231	1.02839																			0.995936	1.0622	1.08742	1.03683	1.07778									0.776794	0.867526	0.880626	1.08599	0.967411
				1.02249	1.16496	1.07164																			0.98844	1.07405	1.06623	1.03162	1.1334									0.982388	0.863178	0.996269	1.05936	0.624792
				1.00822	0.988535	1.04307																			1.08366	1.06603	1.0306	1.01673	1.15534									0.794995	0.889097	0.989026	1.01138	0.652598
				1.03823	1.07517	1.05987																			1.10093	0.972266	1.07311	1.03865	1.10861									1.21257	0.966872	0.950785	1.06054	0.747452
				1.17567	0.911088	1.08518																			1.08233	1.00652	1.0329	0.983025	1.0114									0.842703	1.08134	1.03169	1.07522	1.04195
				0.96578	1.08577	1.07931																			1.11376	0.974291	1.06773	1.02506	1.18335									0.835941	0.989227	0.814374	0.96793	1.10135
				1.12952	1.10762	0.992693																			0.989984	1.07327	1.09439	1.05286	1.0551									0.919568	0.989777	1.00261	1.12531	1.45013
				1.12647	1.07072	1.04181																			1.08271	1.08395	1.10013	1.06513	1.10944									0.918114	1.09981	1.15184	0.95019	1.19767
				1.06445	1.07225	0.989504																			1.17855	1.05963	1.10916	1.02767	1.21643									0.853689	0.942584	0.941796	1.01432	0.722742
				1.11878	1.0474	1.11091																			1.02772	1.04926	1.09023	1.08214	1.23904									0.855933	0.990896	0.999737	1.06672	0.656431
				0.947995	1.04178	0.960552																			1.03676	1.01263	1.0676	1.03181	1.05628									0.822519	1.04458	0.987499	1.01533	0.676499
				1.08555	1.03739	1.02508																			1.01867	1.08548	1.04331	1.05911	1.19567									1.67934	0.970518	0.779371	1.13172	0.720927
				1.1545	1.02969	1.03618																			0.897697	1.00905	1.08693	1.05602	1.06332									0.919968	1.02317	0.987394	0.991351	1.19856
				1.17718	1.12041	1.06271																			0.999285	1.02926	1.16046	1.09064	1.06276									0.944182	1.0192	0.986734	1.03377	0.844342
				1.21492	1.14837	1.11936																			1.19279	1.10467	1.06829	1.08345	0.963027									0.837995	1.1875	0.754164	0.840121	0.696803
				1.13098	1.09339	1.13793																			1.166	1.05025	1.0184	1.05557	1.07459									0.944798	1.16719	0.822248	0.896992	0.834498
				1.09167	1.03769	1.21391																			1.08454	1.00599	1.06652	1.03751	1.09868									0.913564	1.07827	0.911265	0.858985	1.00218
				1.08299	0.968193	1.07994																			1.04191	1.12065	1.12387	1.0415	1.11285									1.02461	0.990717	0.891249	0.887086	0.897243
				0.997724	1.00267	1.03916																			1.0249	1.02634	1.09809	1.08105	1.20898									0.798485	0.852957	0.808268	0.933097	1.05278
				1.14016	1.09723	1.0639																			1.28119	1.07377	1.11376	1.0503	1.30392									0.859227	1.19988	0.809473	1.09727	0.770645
				1.04379	1.02724	0.999527																			1.30803	1.08602	0.98883	1.02152	1.11248									0.85536	0.915635	0.848464	1.04284	1.31958
				1.22425	0.956893	1.08652																			1.07428	1.03598	1.07151	1.08904	1.18427									0.816377	0.91528	0.9236	0.931387	0.72315
				1.11855	1.11226	0.988864																			1.07464	0.988184	1.04157	1.06013	1.14849									1.04192	1.11656	0.838293	1.10588	0.74518
				1.04952	0.970687	1.11225																			1.11888	1.03879	1.08744	1.06212	1.15994									0.827036	1.24755	0.859274	0.887466	0.702222
				1.13749	1.08306	1.12426																			1.21076	1.03385	1.01222	1.05219	1.0161									1.23164	1.09735	0.944527	0.840114	0.693622
				1.08749	1.13319	1.10781																			1.04182	1.04388	1.12251	1.08269	1.08996									1.04795	0.918675	0.867541	0.928276	0.839491
				1.26077	1.12821	1.0197																			1.06658	1.11726	1.16576	1.07062	1.0486									0.798758	1.03931	0.778267	0.991025	0.647519
				1.07913	1.12129	1.08291																			1.19011	1.01551	1.10269	1.08852	1.14339									0.846714	0.963714	0.936006	0.999634	1.08613
				1.10165	1.05543	1.0242																			1.12439	1.02748	1.0202	1.02368	1.16358									0.939932	0.914496	0.739328	1.07475	1.24514
				1.19239	1.06817	1.01457																			1.12175	1.06778	1.1468	1.08513	1.15579									0.9782	1.20784	0.915718	0.851608	0.687938
				1.27225	1.03531	1.1471																			1.09327	1.08267	1.12528	1.06219	1.02226									0.824311	0.955886	0.879356	1.01455	1.48114
				1.26904	1.07479	1.04101																			1.28941	1.06733	1.02241	1.10778	1.02738									0.877261	0.891213	0.675134	0.908407	0.810077
				0.953937	1.0565	1.15751																			1.05594	1.04224	1.07229	1.00319	1.19101									1.05146	0.861704	1.12055	0.908499	0.652135
				1.02662	1.01711	0.99571																			1.05494	1.03726	1.09231	1.07209	1.1073									0.907858	1.33396	0.919776	0.910841	0.752719
				1.19106	1.01353	1.16787																			1.02581	1.05261	1.12934	1.05798	1.10303									0.980553	1.11136	0.900163	1.17619	0.946129
				1.05255	1.06653	1.08451																			1.10054	1.11258	1.10022	1.02401	1.11432									0.733819	0.950436	0.89582	1.2031	0.686591
				1.0991	1.02714	0.962632																			1.20873	1.02867	1.1678	1.03636	1.20524									0.854555	1.07923	0.828641	0.930319	0.857036
				1.16528	0.997109	1.10978																			0.988756	1.07857	1.07014	1.02801	1.24629									0.872444	1.10597	0.861945	0.903703	0.670268
				1.02325	1.04892	0.948875																			1.05435	1.05779	1.10296	1.05101	1.11938									0.822226	0.926341	0.946009	0.835424	0.990231
				1.13963	1.07355	1.01486																			1.06947	1.09447	1.09024	1.09044	1.01751									0.919144	1.16558	1.06349	0.921215	0.722858
				1.09569	1.02398	1.0364																			1.09668	1.0317	1.03935	1.04066	1.13698									0.956366	1.23222	0.83598	1.19468	0.69857
				1.2132	1.05728	1.06174																			1.04357	1.04916	1.11283	1.06773	1.25044									0.820688	1.21041	0.86566	0.811901	0.650564
				1.17683	1.09071	1.10822																			1.02299	1.00397	1.05213	1.05779	1.05739									0.922615	0.797042	0.935776	1.0373	0.787723
				1.14128	1.02961	1.06278																			1.18819	1.03439	1.06129	1.08767	1.07581									0.900697	0.964463	1.10204	1.07089	0.707815
				1.16584	1.00216	1.05316																			1.10627	1.02465	1.08493	1.02442	1.08682									1.06134	1.00519	0.935608	0.906849	0.809998
				1.04641	1.0931	1.10674																			1.28028	0.961604	1.05158	1.0539	1.0481									0.748733	0.89383	0.733824	1.01192	0.861026
				1.17406	1.08325	1.16664																			1.04625	1.08701	1.08473	1.05167	1.05087									0.816072	0.97931	0.904271	0.901597	0.970895
				1.3347	1.00944	0.99262																			1.16054	1.02859	1.05271	1.02055	1.17563									1.14263	0.948019	1.03527	1.27916	0.697803
				1.16485	1.09108	1.04646																			1.17703	1.05737	1.07718	1.04462	1.17944									1.25066	0.992121	0.871528	0.93483	0.824044
				1.07369	1.05364	1.06383																			1.13262	1.0412	1.1044	1.07569	1.06454									0.781214	0.955674	0.841495	0.954941	0.901958
				0.985528	1.10676	1.16315																			1.25241	1.06878	1.04653	1.09731	1.08919									0.885218	0.832262	0.972355	1.00645	0.682217
				1.13899	1.09065	0.988367																			1.13054	1.13128	1.04279	1.01763	1.13891									0.983309	0.888564	0.9831	1.28105	0.617826
				0.958825	1.0915	1.07018																			1.04155	1.0627	1.07902	1.00887	1.047									0.811005	0.792252	0.934944	0.89785	0.738393
				1.09658	1.05924	1.00017																			1.12235	0.969149	1.08058	1.04861	1.08759									0.937579	1.03157	0.896077	1.12483	0.851087
				1.24839	1.02152	1.05682																			0.995325	1.06202	1.10707	1.0213	1.09589									1.04217	1.00177	0.888262	0.898632	0.738931
				1.40421	1.04781	1.10002																			1.12669	1.03912	1.11235	1.07711	1.00185									0.982128	0.924128	0.855319	0.892218	0.675628
				1.07568	1.09241	1.11354																			1.03264	1.05806	1.01966	1.06468	1.19224									0.897408	0.806803	1.04807	0.871793	1.02128
				0.983127	1.06455	1.07131																			1.1202	1.10089	1.03043	1.02179	1.28055									0.816775	0.885095	0.670726	1.02784	0.75075
				1.15921	1.02313	1.15949																			0.994768	1.01102	1.03821	1.04306	1.17834									1.23633	0.97247	0.805791	1.01017	0.658481
				1.02386	1.12126	1.06108																			1.14754	1.06385	1.10027	1.05999	1.05496									1.22288	0.985055	0.859404	0.849724	0.679181
				1.05009	1.02214	1.14775																			1.0664	1.07777	1.07502	1.06973	1.11586									0.852642	0.908211	0.926853	0.86575	0.83441
				1.03607	1.09279	1.01625																			1.15412	1.03769	1.04342	1.05175	1.1758									1.27016	1.08329	1.27736	0.919298	0.652119
				1.02379	1.05481	1.04644																			1.08392	1.10021	1.03985	1.05423	1.11509									0.763552	0.964602	0.836627	1.05867	0.718996
				1.12867	1.01138	1.09402																			0.955566	1.01854	1.06787	1.04044	1.25323									0.77832	1.00284	0.846594	0.929287	0.747609
				1.28677	1.09223	1.04467																			1.05313	1.01336	1.10877	1.04005	1.05764									0.777961	1.05185	0.918482	0.927954	0.649548
				1.17888	1.04534	1.01733																			0.963708	1.07301	1.03301	1.07982	1.15171									1.23859	0.897015	0.840854	1.02376	1.21294
				1.13175	1.11987	0.996895																			0.989462	1.09595	1.07197	1.02771	1.05093									0.884104	0.934747	0.817685	0.987871	1.00971
				1.14321	1.03579	1.07514																			1.06392	1.03646	1.05061	1.06703	0.9771									0.802091	0.862498	0.845146	0.980499	0.640806
				1.09713	1.1171	1.07079																			1.1514	1.02046	1.06314	1.0856	1.13101									0.92612	0.903494	0.864381	0.934911	1.12983
				1.15413	0.9846	1.07535																			1.25842	1.04189	1.10778	1.0565	1.24872									1.0378	0.961425	1.01033	0.930437	0.77081
				1.11945	1.02965	1.07625																			1.0968	1.10087	1.10977	1.07434	1.14395									0.845102	1.02987	0.759195	0.853421	0.692889
				0.958414	1.0786	1.09258																			1.10464	1.03762	1.07203	1.04651	1.10329									0.845935	0.831439	0.919966	1.1761	0.660767
				1.00235	1.00936	1.1037																			0.970148	1.04726	1.10051	0.99372	1.17333									0.955518	0.916622	0.869013	0.923776	0.756162
				1.1031	1.00124	1.08852																			1.15978	1.04503	1.11412	1.06432	1.08657									0.806881	1.07748	0.885123	0.993109	0.707727
				1.0908	1.03102	1.08856																			1.19968	1.06866	1.1297	0.973103	1.11658									0.918536	0.911485	1.0032	1.17346	0.662086
				1.15946	1.0455	1.13749																			1.10043	1.04103	1.11363	1.06513	1.26091									0.92637	1.12871	0.950073	1.03194	0.706804
				0.958089	1.05881	1.03146																			1.14608	1.15144	1.08505	1.00419	1.08791									1.00014	0.844833	0.827766	0.949083	0.650205
				1.15367	1.05197	1.00627																			1.16787	1.01224	1.06458	1.04584	1.21828									1.00429	0.870253	0.814023	1.03988	0.948344
				1.18278	1.03738	1.07504																			1.04629	1.06479	1.07384	1.08174	1.29788									1.33569	1.07449	0.926288	0.970052	0.972661
				0.987461	1.03679	1.01848																			1.14431	1.04935	1.12165	1.04152	1.22587									0.759136	0.992764	0.827783	0.934542	0.698868
				1.17991	0.977077	0.977575																			1.02934	1.09221	1.118	1.01017	1.13728									0.888165	0.820876	1.05811	0.922876	0.756459
				1.10908	1.00822	1.11844																			1.22872	1.09344	1.0787	1.04059	1.20988									1.10595	0.890416	0.801503	1.19589	0.830699
				1.02123	1.08027	1.13688																			1.12088	1.11316	1.10675	1.06204	1.15432									0.994313	0.905112	1.1458	1.01682	0.733408
				1.13489	1.03437	1.11282																			1.18388	1.04108	1.06799	1.08435	1.0484									0.824003	0.906025	0.90583	1.05098	0.727685
				1.10107	1.06952	0.987966																			1.08468	1.10669	1.11442	1.02488	1.16291									0.86429	0.964692	0.947095	1.06479	0.838524
				1.08401	1.0256	1.1071																			1.18723	1.01802	1.08066	1.05898	1.0202									0.85239	1.00345	0.927026	0.92738	0.693948
				1.12426	1.06247	1.02514																			1.13222	1.09537	1.06772	1.07265	1.23284									0.844895	0.896346	0.879935	0.9585	0.823392
				1.24684	1.05524	0.966668																			1.00343	1.00347	1.04767	1.01072	1.196									1.15789	0.999203	0.816428	1.18505	0.633739
				1.0853	1.02018	1.03167																			1.12155	1.0792	1.15232	1.07433	1.04907									1.09891	0.861134	1.13563	0.884601	0.805734
				1.11868	1.07132	1.05508																			1.12248	1.11226	1.07223	1.08352	1.08774									1.03961	0.999483	0.848407	0.856971	0.695355
				1.12251	1.10487	1.05442																			1.05119	1.00228	1.08574	1.00919	1.08801									1.67605	0.823129	1.03269	1.0075	1.25102
				1.27404	1.03772	1.11088																			1.01239	1.02965	1.1743	1.03109	1.11365									0.913586	0.871613	0.865815	0.857199	0.71506
				1.02175	1.14086	1.15282																			1.21049	1.04949	0.999619	1.0018	1.11393									1.60374	0.917571	1.24689	0.860628	0.934851
				1.05539	1.1049	1.07256																			1.07135	1.11967	1.05068	1.08312	1.29684									0.852476	0.865467	1.13045	1.0775	0.902842
				1.08659	1.02926	1.09503																			1.20876	1.06994	1.04827	1.07049	1.0795									0.769594	1.05648	0.897742	1.08293	0.789891
				1.13263	1.09486	1.04761																			1.14985	1.07457	1.09904	1.01211	1.12627									0.798743	0.938542	1.07055	1.13381	0.769063
				1.00571	1.02436	1.08296																			1.17356	1.00583	1.13829	1.07272	1.12264									0.784696	0.803065	0.948958	0.87005	1.00354
				1.03979	1.09451	1.10096																			1.0811	1.02857	1.00864	1.02688	1.10728									0.832495	0.854095	1.22838	0.937616	0.933064
				1.02639	1.04869	1.04604																			1.09578	1.10997	1.0747	1.0466	1.2374									0.881957	0.710064	1.26226	0.851219	0.663002
				1.13684	1.0452	1.10607																			1.03094	1.03202	1.10959	1.02525	1.13365									0.824904	1.00096	1.02255	0.94212	1.00592
				0.966706	1.13546	1.16191																			1.21162	1.08032	1.07884	1.0615	1.05544									1.0544	1.03145	0.865174	0.830281	0.681768
				1.19653	0.99789	1.09946																			1.10146	1.08735	1.08922	1.07769	1.12448									0.985751	1.14571	0.944764	0.958701	0.690976
				0.995753	1.02493	1.06392																			1.02	1.00857	1.12624	1.03794	1.14586									0.887952	0.891778	0.827962	1.23078	0.643931
				1.13078	1.11425	1.03602																			1.05402	1.03743	1.07476	1.00229	1.11888									0.981774	1.25437	1.3403	0.999988	0.722371
				0.910194	1.04426	0.995115																			1.19026	1.02922	1.07665	1.0439	1.13578									1.20764	0.829652	1.17734	0.86576	0.777912
				1.20083	0.963864	1.00741																			1.24666	1.01858	1.02647	1.02515	1.15									0.997476	1.14017	0.839062	1.05689	0.824022
				1.12343	1.03974	1.15784																			1.09787	1.06624	1.07803	1.00636	1.03027									0.908266	1.05273	0.834052	0.879725	0.672429
				1.1288	1.00072	1.08598																			1.11461	1.09561	1.07373	1.01692	1.12087									1.14409	0.935005	0.839645	1.19649	0.915024
				1.21594	0.988447	1.02965																			1.08978	1.08166	1.10769	1.0161	1.05929									0.957597	1.16853	1.0451	1.00606	0.701988
				1.05194	0.986459	1.05589																			1.21497	1.06767	1.06625	1.06865	1.14217									0.699766	0.956152	0.852628	1.2151	0.761325
				1.2748	1.0861	1.05397																			1.17617	1.07189	1.04111	1.06185	1.10315									0.992855	0.902572	0.949449	0.904679	0.666851
				0.953173	1.03319	1.04916																			1.11152	1.07834	1.04365	0.990944	1.09451									0.833817	0.91678	0.73794	0.913945	0.897553
				1.07797	1.01884	1.03029																			1.06284	1.03778	1.14407	1.03407	1.11137									0.802518	0.975612	1.03727	0.94643	1.18451
				1.13177	1.00869	1.14637																			1.21378	1.0953	1.04794	1.04028	1.12753									1.00168	0.971036	0.877939	0.984384	0.692681
				1.12068	0.996524	1.1098																			1.018	1.03548	1.18357	1.05245	1.04962									0.903246	0.895567	0.874031	0.912743	1.13522
				1.04899	1.09819	1.14907																			1.124	1.03205	1.03702	1.05724	1.06397									1.9044	0.951243	1.04661	0.844197	0.704418
				1.07729	1.02282	1.04883																			1.06452	1.05972	1.04715	1.05069	1.18161									0.787536	1.09977	0.921322	0.891577	0.876653
				1.05574	1.10341	1.02381																			1.18455	1.06348	1.07407	1.02775	1.05548									0.956978	0.913627	0.926943	0.9348	0.646285
				1.22578	1.07424	1.0954																			1.26628	1.08853	1.02987	1.07474	1.05199									1.14086	0.942123	1.28986	1.04262	0.724198
				1.16799	1.05861	1.04722																			1.09463	1.04285	1.06237	1.06962	1.18067									0.924742	0.926502	0.998683	1.00868	0.701554
				1.1694	0.984098	1.02904																			1.28464	1.0206	1.0721	1.05985	1.0777									0.931892	0.902132	1.03386	0.914223	0.94377
				1.24183	1.1016	1.03044																			1.21671	1.04201	1.07986	1.02626	1.10385									0.826493	1.03578	0.819331	0.930298	0.849083
				1.16136	1.08986	1.06382																			1.10612	1.12034	1.09296	0.99227	1.04363									0.8379	0.944011	0.845682	0.87392	0.86333
				1.0187	1.09672	1.0509																			1.15309	1.04426	1.09075	1.06232	0.987406									0.739994	0.817562	0.788101	0.958678	0.688619
				0.962376	0.980109	1.08136																			1.14323	1.05314	1.10988	1.03628	1.00592									0.94173	0.852967	0.805448	0.979203	1.04217
				0.999647	1.07198	1.14692																			1.16443	1.08748	1.08695	1.02888	1.08658									0.792426	0.876556	0.70116	1.01199	0.704275
				1.03072	1.06103	1.061																			1.08681	1.04757	1.10605	1.0423	1.09305									0.782025	0.935956	0.942706	0.923497	0.69359
				1.17078	1.03118	0.985175																			1.14082	1.00305	1.08394	1.06766	1.17321									0.751828	0.898302	0.831681	0.92071	0.903541
				1.08967	1.0837	1.09098																			1.03971	1.0417	1.09194	1.04611	1.07967									0.974356	1.11102	0.911127	0.976981	0.72085
				0.958971	1.09036	1.0768																			1.11973	1.0735	1.04545	1.08055	1.15095									0.90322	0.925038	0.847175	0.970555	0.75267
				1.27823	1.12896	1.01153																			1.05215	1.04937	1.0434	1.03389	0.986999									0.899649	0.904971	0.865715	1.10319	0.701771
				1.06162	1.02118	1.13838																			1.12297	1.00135	1.03004	1.05921	1.08967									0.77534	0.96874	0.884675	1.26402	0.6496
				0.92919	1.05506	1.11368																			1.29871	1.09098	1.01608	1.08296	1.06576									0.826008	1.05838	1.17021	1.09049	0.745065
				1.23922	1.05084	1.03064																			1.20973	1.02388	1.09503	1.09085	1.10292									1.01473	0.956019	0.83925	0.844235	1.08142
				1.06383	1.01455	1.12098																			1.0379	1.03939	1.11051	1.07948	1.01273									0.911459	0.85738	0.830903	0.831993	0.781351
				1.04161	0.947026	1.10523																			1.1364	1.01785	1.08914	1.10119	1.19469									0.951142	0.848899	0.937026	0.968389	1.11023
				1.10755	1.01718	1.11502																			0.926911	1.07359	1.06779	1.07023	1.1444									0.998127	0.910822	0.830956	1.14364	0.747241
				1.01924	1.00256	1.00184																			1.05055	1.07537	1.02621	1.08368	1.05448									1.11281	1.21977	1.02019	0.92613	0.604707
				1.20743	1.04614	1.08038																			1.07836	0.968376	1.14008	1.02758	1.0118									0.837189	1.06484	0.676755	1.21235	0.70002
				1.24902	1.02102	1.07589																			1.15914	1.09831	1.10323	1.06799	1.1036									0.837834	0.916478	1.02108	0.985207	0.816695
				1.09161	1.06827	1.08716																			1.20452	1.06195	1.04859	1.05865	1.12945									1.03776	1.04825	1.06819	0.864091	0.713265
				1.18976	0.974069	1.07567																			0.977071	1.09666	1.04851	1.03388	1.24074									0.985354	1.00154	0.922179	0.923929	1.23182
				1.16621	1.03569	1.15098																			1.16035	1.04947	1.14559	1.03807	1.10998									0.800968	0.989018	0.881686	1.05493	0.837111
				1.01998	1.12172	1.15702																			1.10059	1.02093	1.02313	1.05332	1.15705									0.815324	1.02997	1.03503	0.873202	0.756369
				1.02402	0.996006	1.11813																			1.01468	1.13103	1.05546	1.02787	1.22288									1.06959	0.870771	0.802409	0.944151	0.695656
				1.07924	1.1045	1.09679																			1.10077	1.09164	1.03033	1.06597	1.2191									1.03675	0.996897	0.930151	1.03248	0.651712
				1.22275	0.989082	1.0494																			1.06799	1.05255	1.146	1.0559	1.04114									1.07785	1.01366	1.13793	1.01215	0.684793
				1.17727	1.06525	1.10143																			1.06847	1.06183	1.07295	1.01391	1.13747									0.958271	0.965299	0.93936	0.924717	0.744506
				1.07808	1.03477	1.04407																			1.16706	1.08441	1.00375	1.10346	1.12421									0.981273	0.89134	0.80927	0.871868	0.690983
				0.996021	1.05766	1.13123																			1.27947	1.02216	1.05111	1.10504	1.03073									1.07236	1.11637	1.30577	0.901011	0.659495
				1.13861	1.10372	0.910147																			1.01195	1.03234	1.06495	1.06894	1.11689									0.817048	0.955278	1.02017	1.04105	0.860082
				1.07549	1.05785	1.08659																			1.00888	1.01653	1.03171	1.0651	1.16331									0.890632	0.943737	0.805883	0.89346	0.697523
				1.06042	1.05868	1.10193																			1.07744	1.03312	1.07784	1.05677	1.22201									1.06474	1.09495	0.82606	0.886176	0.768971
				1.0703	1.04127	1.08965																			1.07752	1.0558	1.11012	1.01697	1.07433									0.795492	1.09472	0.864634	1.03885	0.843579
				1.15245	1.02577	1.03904																			1.15766	1.0198	1.14653	1.01959	1.12277									1.02745	1.02817	0.969554	0.855804	0.655755
				1.17112	1.08931	1.06817																			1.22379	1.03696	1.02931	1.03392	1.13166									0.820978	0.827138	0.78637	1.22715	0.734275
				1.15436	1.01923	1.00184																			1.01057	1.04451	1.08844	1.06314	1.15463									1.06631	0.939989	0.921379	0.885676	0.696048
				1.05434	1.09205	1.08234																			1.04423	1.06438	1.09254	1.07963	1.11306									1.08027	0.766412	0.766186	0.908909	0.79337
				1.1023	1.02472	1.08868																			1.02214	1.07752	1.09159	1.03718	1.15371									0.978879	0.993336	0.819932	0.903523	0.974741
				1.16292	1.06929	1.13895																			1.15121	1.07469	1.09696	1.03511	1.07993									1.04818	1.40945	0.982823	0.964712	0.61648
				1.24433	1.05653	0.997815																			1.09743	1.06348	1.04908	1.03518	0.970249									0.888637	0.923871	0.812065	0.906566	0.745394
				1.11996	1.00206	1.09854																			1.05291	1.03065	0.982281	1.07841	1.07553									1.27743	0.989194	0.790208	0.964783	0.770843
				1.13895	1.05946	1.04974																			1.20568	1.09111	1.09487	1.04763	1.08142									0.926751	0.863603	0.708556	0.992316	0.720104
				1.11452	1.06843	1.04644																			1.0497	1.02231	1.07164	1.07027	1.10879									1.22362	0.794155	0.956026	1.13383	0.853234
				1.01801	0.985149	1.04382																			1.03102	1.01782	1.00624	1.06145	1.12846									0.940483	0.904008	1.14365	0.851758	0.810212
				1.12473	1.02658	0.986334																			0.948028	1.00542	1.13179	1.02457	1.21833									0.791583	0.896906	0.894943	0.991056	0.756059
				1.2157	1.07618	1.04242																			1.08856	1.12168	1.09636	0.984099	1.12397									1.11302	0.991974	0.860837	0.939992	0.709558
				1.11938	0.974368	1.05266																			0.974911	1.06698	1.03332	1.04331	1.17397									0.880053	0.939243	0.940487	0.84874	0.652743
				1.1265	1.04888	1.05752																			1.17371	1.07105	1.05521	1.06906	1.0536									0.902317	1.08406	0.842382	1.07564	1.29519
				1.13582	1.00952	1.08262																			1.04356	1.06894	1.0187	1.06189	1.08647									0.806278	1.20998	0.952674	0.894186	0.691117
				1.11455	1.09299	1.05275																			1.07778	1.04622	1.08698	1.05213	1.10942									0.901962	1.05389	0.897658	0.92145	0.696288
				1.20754	1.07826	1.00927																			1.04362	1.07148	1.07015	1.02912	1.17673									0.914704	0.893234	0.872998	1.0319	0.695876
				1.14329	0.945989	1.09193																			1.07489	1.08472	1.09961	1.06079	1.1387									1.27632	0.966849	0.96851	0.951168	0.874319
				1.12122	1.00223	0.989471																			1.22586	0.994964	1.08861	1.03521	1.0651									0.863057	1.12296	0.803949	0.9309	1.15216
				0.979129	1.0567	1.08062																			1.0341	1.03474	1.08901	1.03621	1.04674									1.02052	0.954305	1.11451	0.954098	0.816307
				1.0879	1.0548	1.08549																			1.17517	1.05522	1.04327	1.04816	1.09174									1.59013	1.30171	1.0403	0.981163	1.05232
				1.05606	1.06809	1.09617																			1.16987	1.05655	1.12054	1.01936	1.13377									1.06072	0.909494	1.15039	0.873831	0.77097
				1.10138	1.03029	1.118																			1.235	0.995229	1.00334	1.02379	1.32471									0.798421	0.984594	1.09341	1.0187	0.704717
				1.15297	1.02148	1.07679																			1.04563	1.02584	1.05397	1.01635	1.09433									0.837089	0.972059	1.12913	0.853174	0.687903
				1.09234	1.03305	1.10175																			1.07762	1.0716	1.02306	1.06226	1.2763									0.955849	0.97368	0.743854	1.10331	0.661755
				1.20141	1.13178	1.09069																			1.15099	1.10985	1.0622	0.984413	1.15291									1.08394	0.884398	0.966148	0.922442	0.800532
				1.04021	0.969833	1.11166																			1.038	1.0343	1.05814	1.00716	1.08228									0.872655	1.06542	0.930146	0.741795	0.847915
				1.00222	1.00678	0.99261																			1.1015	1.03479	1.12647	1.03587	1.03284									0.877341	0.929947	1.05073	0.972674	1.07998
				1.08805	0.973498	1.06748																			0.914651	1.03529	1.04133	1.02692	1.18692									1.02936	1.11422	0.914463	1.01238	0.648808
				1.00798	0.985295	1.05461																			0.996799	1.0755	1.08116	0.992961	1.10963									1.23764	1.20641	0.935624	1.24677	1.1689
				1.14776	1.00998	1.16919																			1.17052	1.07139	1.11817	1.06318	1.16101									0.980744	0.870082	0.8549	0.951265	0.772532
				1.15786	1.01121	1.10102																			1.02961	1.07014	1.09599	1.04302	1.12611									0.764642	0.821059	1.30015	0.976874	0.778665
				1.01779	1.05877	1.14925																			1.02583	1.04212	1.05348	1.10398	1.12397									0.887497	0.887371	0.884074	0.870074	1.03811
				0.917058	1.05603	1.11065																			1.03477	1.05181	1.1162	0.974727	1.04553									1.04158	0.837704	0.894096	0.916477	0.681012
				1.05738	1.0306	1.06174																			1.09333	1.04235	1.05912	1.02873	1.08612									1.24689	0.911065	0.848864	0.889634	0.76091
				1.21167	1.07324	1.16142																			1.10048	1.06224	1.07721	1.04901	1.13581									0.84308	0.816805	0.892943	0.94199	0.661411
				1.0576	0.985779	1.00809																			1.02883	1.00282	1.04117	1.01171	1.04868									1.00558	0.887015	0.911209	1.04407	1.02449
				1.14081	1.02483	1.06757																			1.12091	1.09708	1.12985	1.02742	1.06492									0.838861	0.936119	0.843624	1.09003	0.713618
				0.963931	1.02077	1.07155																			1.15717	1.00283	1.11733	1.11627	1.20463									0.999853	0.920715	1.14828	0.887552	1.09874
				1.15146	1.03041	1.13134																			1.04555	1.07129	1.08807	1.0492	1.22746									1.07473	0.867554	0.974301	0.898251	0.674423
				0.967483	1.00576	1.01677																			1.20371	0.995487	1.06383	1.05931	1.1694									0.804554	0.905665	0.931487	1.02504	0.685489
				1.10837	1.08225	1.07985																			0.991801	1.03829	1.13741	1.05876	1.05955									0.949514	0.870505	0.941604	0.936619	1.02153
				1.24033	1.05313	1.09727																			1.12108	1.07923	1.13625	1.04166	1.15559									1.16834	0.941962	0.832787	0.879366	0.722399
				1.23842	1.04526	1.09645																			1.1444	1.09448	1.02482	0.999745	1.1251									0.785894	1.16642	0.96867	1.16791	1.15754
				1.04483	1.09335	1.04931																			1.18249	1.03791	1.05245	1.01137	1.15765									0.906167	0.973756	0.97182	0.834249	0.718594
				0.969132	1.10237	1.16531																			1.09772	1.09883	1.11562	1.05854	1.17742									0.824237	0.924842	1.09089	1.01569	0.664702
				1.16927	1.11341	1.11827																			1.05094	1.03812	1.12157	1.09113	1.02101									1.15053	1.07403	1.00134	1.14559	0.668687
				1.22365	1.18633	1.0406																			1.00352	1.11331	1.10368	1.06934	1.13144									0.819588	1.03835	0.944386	1.015	1.18965
				1.17858	1.04434	1.01935																			1.11043	1.0445	1.0295	1.03183	1.06057									0.805901	1.23585	0.869057	1.03968	1.09113
				1.08351	1.1488	1.07625																			1.04372	0.989256	1.04	1.0172	1.06593									0.987494	0.906486	0.955848	1.01371	0.732917
				1.09848	1.1199	1.07041																			1.03904	1.03932	1.07216	1.03774	1.10254									1.09848	1.0525	1.03509	1.00079	1.0771
				1.01485	1.14651	1.05661																			1.01366	1.07678	1.14465	1.06341	1.05876									0.969859	1.08006	0.729454	0.925452	0.894134
				1.22791	0.986299	1.07403																			1.26263	1.03688	1.05017	1.05576	1.13898									0.852711	1.08455	0.907869	1.09807	0.824467
				1.06158	0.985305	1.08052																			1.24245	1.06578	1.03667	1.01215	1.14833									0.937209	0.948118	1.00345	0.994548	0.925101
				1.03475	1.01597	1.08514																			1.17819	1.0219	1.04361	1.04327	1.13733									0.747584	1.12273	0.796017	0.891179	0.875114
				1.14538	1.01271	1.0852																			1.11651	1.04147	1.1513	1.05647	1.14669									2.08364	1.00831	0.895487	0.884972	0.78082
				1.33851	1.05595	1.07095																			1.10846	1.097	1.07884	1.0617	1.12714									0.886653	0.89499	0.847466	1.01633	1.1237
				0.971696	1.07836	1.09229																			1.23992	1.01704	1.12312	1.04819	1.28061									1.27504	0.989604	1.18903	0.936465	0.87242
				1.02805	1.03915	1.11591																			1.30609	1.02793	1.11832	1.07778	1.11177									0.901323	0.896498	0.925789	0.952375	0.899817
				1.19239	1.04487	1.07014																			1.07121	1.08719	1.07843	1.00856	1.13171									0.833376	0.999364	0.817242	1.08856	0.711126
				1.33314	1.01803	1.0672																			1.09561	0.995432	1.16485	1.02497	1.1335									1.27283	0.906689	1.1685	1.04212	0.947084
				1.09686	1.10056	0.992323																			1.1444	1.04952	1.05642	1.09012	1.05674									0.892284	0.986838	1.05367	1.07336	0.621795
				1.15748	1.03653	1.07526																			1.15235	1.00676	1.0878	0.988281	1.14733									0.759258	1.0985	0.834259	0.970575	1.35128
				1.0585	1.01435	1.04056																			1.05386	1.05802	1.08837	1.08351	1.08753									1.03618	0.992809	0.97826	0.979576	0.75969
				1.12317	1.12636	1.04771																			1.07771	1.04707	1.04412	1.00489	1.10058									0.755795	0.947271	1.02192	0.934629	0.96894
				1.08152	1.08513	1.18417																			1.02464	1.03195	1.0415	1.0137	1.13226									0.968297	0.792285	0.837705	1.0649	0.950125
				1.03856	1.07514	1.10594																			1.14118	1.02799	1.08002	0.997403	1.22825									1.43799	0.91526	0.915161	0.974758	1.12099
				1.17975	1.08707	1.04522																			1.16744	1.00441	1.0643	1.0631	1.08855									0.765064	0.938061	0.921292	0.905511	0.849009
				1.16292	1.0834	1.0883																			1.16095	1.04212	1.11868	1.01414	1.12398									1.3752	0.961739	0.786611	1.07556	0.653393
				1.1354	1.12545	1.09007																			1.08114	1.07773	1.12431	1.05562	1.05557									0.893542	0.960602	0.933561	0.9469	0.612708
				1.0405	1.00471	0.991843																			1.0822	1.08218	1.10953	1.04198	1.1249									0.978946	1.20948	0.862773	1.11195	0.730543
				1.13799	1.08341	1.04155																			1.06158	1.03955	1.09801	1.05587	1.13616									0.896848	1.22087	1.04044	0.961516	0.707725
				1.05669	1.03155	1.10171																			1.06706	1.06967	1.07417	1.06503	1.23397									0.856736	1.12232	0.968222	0.845065	0.72101
				1.2171	1.11624	1.12234																			1.0755	1.02905	1.03876	1.07875	1.15645									0.891701	0.94616	0.941934	1.04103	0.653685
				1.24736	1.04464	1.08791																			1.17373	1.0145	1.01495	1.07557	1.07758									0.825446	0.998902	0.870034	0.911462	0.722224
				1.08593	0.97013	1.01265																			1.12604	1.08183	1.01268	0.998983	1.09761									0.941003	0.872408	0.877963	1.02197	0.758202
				1.19152	0.999916	1.03629																			1.18689	1.06948	1.02898	1.00659	1.10046									0.781946	1.1941	0.864022	0.914035	0.67952
				1.18093	1.09279	1.00193																			1.04401	1.05793	1.05319	1.00948	1.04006									1.32875	0.99168	1.20016	0.920627	1.20868
				0.904062	1.10938	1.07046																			1.13841	1.01348	1.0455	0.998547	1.20475									0.797709	1.01069	1.10985	0.830525	0.812755
				1.1525	1.05178	1.10168																			1.10842	1.00381	1.16603	1.0822	0.983243									1.54534	1.33657	0.848316	0.951517	0.792018
				1.0565	1.04517	1.11539																			1.10147	1.05835	1.06853	1.06956	1.23311									0.808064	0.926995	0.971547	0.838847	1.07436
				1.14399	1.11739	1.11262																			1.08916	1.01581	1.10098	1.06521	1.15673									1.21339	0.948605	1.00878	0.925357	0.804792
				1.08538	1.08354	1.05544																			1.08607	1.06395	1.05276	1.07293	1.07756									0.86504	1.0191	0.904376	1.12646	0.757657
				1.05866	1.02276	1.06594																			1.11161	1.03827	1.03025	1.09396	1.14664									0.986157	0.860051	0.964721	0.780126	0.750505
				1.11037	1.10682	1.04381																			0.955946	1.05427	1.14448	1.08169	1.05951									0.909951	0.912828	0.878981	0.941437	1.09762
				1.18511	1.03735	1.19348																			0.994686	1.06175	1.09703	1.07342	1.10297									0.900214	1.07965	1.11017	0.991332	0.641526
				1.11512	1.06084	1.08406																			1.04107	1.00079	1.03649	1.06112	1.201									1.13209	0.924835	0.957197	1.26302	0.679107
				1.04909	1.10319	1.0147																			1.12827	1.06649	1.10175	1.08102	1.05338									0.815067	0.941382	0.901825	1.00714	0.677109
				1.14547	1.04046	1.13813																			1.14869	1.04128	1.08207	1.0715	1.20439									0.937452	0.944038	0.821017	0.933135	0.901633
				1.14421	0.989051	1.05775																			1.12207	1.05139	1.07839	1.0427	1.09624									0.810612	0.897646	1.02268	1.06907	0.657696
				1.14536	1.06987	1.0039																			1.08032	1.05068	1.0952	0.973132	1.09302									0.937749	1.10835	1.12488	0.909547	0.751341
				1.22857	1.01109	1.12776																			0.9874	1.01968	1.12867	1.02597	1.12851									0.864051	1.02252	0.985307	1.0322	0.664586
				1.0446	1.01495	1.08174																			1.09433	1.08913	1.08519	1.03071	1.02317									1.91452	0.996287	0.930329	0.845779	0.819984
				1.15887	0.961601	1.03665																			1.18432	1.07018	1.05716	1.01935	1.0646									0.976875	0.853436	1.04811	1.00301	0.901428
				1.16997	1.01952	1.00291																			1.23313	1.05317	1.0534	1.0434	1.30626									1.69562	0.913541	0.771978	0.930524	0.672801
				1.03684	1.05507	1.02985																			1.1809	0.981203	1.06097	1.05379	1.12017									0.802874	0.903226	1.00461	1.03014	0.713028
				1.12534	1.09565	1.10163																			1.09435	0.980953	1.05818	1.03057	1.11205									1.13953	1.06596	0.899548	1.01143	0.680614
				1.13789	1.0645	1.13518																			1.10495	1.0082	1.00405	1.00747	1.06443									1.45334	0.925422	0.910918	1.01666	0.691555
				1.11703	1.02511	1.03383																			1.04137	0.989643	1.04617	1.06919	1.13483									1.08914	0.924234	0.790331	0.903935	0.724031
				1.05486	1.06725	1.02973																			1.13649	1.07288	1.01314	1.09241	1.10562									0.879826	0.908017	0.930175	0.843192	0.723552
				1.09222	1.07461	1.04996																			1.12388	1.02362	1.09722	1.01531	1.21681									1.52293	0.984966	1.17151	0.896901	0.722554
				1.07764	1.18668	1.01001																			1.13993	1.04793	1.04567	1.05268	1.11682									1.23595	1.20462	1.03133	0.964254	0.932073
				1.01384	1.07574	1.0057																			1.187	1.03691	1.03848	1.07071	1.22095									0.902046	0.950912	0.973629	0.89069	1.25893
				1.08968	0.966134	1.01937																			1.01308	1.07292	1.08303	1.07417	1.22664									1.34817	0.938827	1.05827	0.928735	0.919751
				0.978114	0.995269	1.03467																			1.13415	1.06006	1.05496	1.01866	1.03603									0.758136	1.22397	1.13226	1.19101	0.577796
				1.19937	1.03134	1.04574																			1.12378	1.12375	0.982414	1.05336	1.11611									0.846485	1.02553	0.871648	0.9815	0.711589
				1.06894	0.958685	1.06986																			1.15271	0.942133	1.13062	1.01021	1.21022									2.00192	0.981481	1.22855	0.941879	0.762693
				1.10827	1.07103	1.0378																			1.20562	1.03233	1.10531	0.973129	1.06433									0.909901	0.943481	0.890322	0.913866	1.00686
				1.22865	1.0345	1.07422																			1.12941	1.07583	1.05839	1.10336	1.1062									0.990933	0.784813	0.926964	1.21057	0.942478
				1.09714	1.08182	1.17511																			1.08694	1.01735	1.05784	1.02915	1.08565									0.698547	0.911973	0.833889	0.905606	0.845212
				1.09053	1.02711	1.08031																			1.23859	1.04999	1.13347	1.03306	1.01584									0.836683	0.9483	1.02132	1.0309	0.735097
				1.2027	0.989169	1.15355																			1.12146	1.09721	1.13137	1.07512	1.03001									0.742589	1.01039	1.13774	0.754269	0.705266
				1.10118	1.02788	1.03681																			1.20066	1.03703	1.08814	0.976595	1.15235									0.83717	0.93301	1.10957	0.895243	0.897672
				1.29936	1.0106	1.06982																			1.12147	1.00354	1.0953	1.09249	1.00313									0.871646	0.8578	0.930287	0.849933	0.696085
				0.991042	1.06981	1.14874																			1.07613	1.07215	1.06746	1.07906	1.05754									1.22099	0.931488	0.989471	0.888964	1.19359
				1.13236	1.09921	1.0387																			1.03756	1.09326	1.10253	1.05606	1.07654									1.12545	0.893394	0.890568	0.976057	0.724562
				1.14824	1.04109	1.10948																			1.1594	1.09638	1.198	1.07378	1.09732									0.930544	1.08991	0.916483	0.936255	1.12343
				0.936829	1.01957	1.11432																			0.984054	1.03043	1.09495	1.0843	1.10212									1.20468	1.09569	0.838606	1.06634	0.746959
				1.0702	0.991119	0.966112																			1.09538	1.09638	1.04113	1.02557	1.11642									0.925043	0.984496	0.869206	1.03037	1.07914
				1.10273	1.07715	1.01169																			1.02206	0.994321	1.0312	1.05764	1.14149									0.820417	0.967104	0.770149	0.888394	0.682824
				1.03238	1.07387	1.06936																			1.15062	0.9795	1.10445	1.03739	0.989124									0.89189	0.864593	0.928803	0.948701	0.802593
				1.16914	1.02761	1.16338																			1.22884	0.992167	0.983824	0.994115	1.17522									0.986558	0.951333	0.981625	0.890034	0.832169
				0.955578	1.09609	1.13878																			1.15614	1.10779	1.09892	1.03591	1.06908									0.88121	1.16992	0.826461	0.923602	0.628634
				1.22463	1.097	1.14644																			1.03475	0.997564	1.07369	1.03097	1.10187									1.04667	0.940476	0.912491	0.960543	0.698978
				1.30217	1.00343	1.14429																			1.20434	1.08005	1.06343	1.04738	1.11545									0.864702	0.825516	0.874498	0.995376	0.731877
				1.14752	1.09561	1.11127																			1.11161	1.02902	1.04826	1.0173	1.12525									1.14299	0.853155	0.80905	1.16653	1.13765
				1.04382	1.03723	1.15132																			1.13608	0.977809	1.10209	1.02243	1.18975									1.31534	1.07154	0.906323	0.950253	1.06422
				1.28369	1.04164	1.13353																			0.995516	1.10136	1.13724	0.980959	1.13314									0.880341	0.906796	1.13449	0.96018	0.6747
				1.19527	0.940754	1.04371																			1.06993	1.06233	1.06378	1.02264	1.14376									0.830632	0.867419	0.914327	1.07052	0.679201
				1.16755	1.05619	1.06257																			1.16506	1.05537	1.01328	1.06297	1.23202									0.984564	0.925035	1.07843	1.15092	1.19685
				1.22188	1.14399	1.07875																			1.05808	1.04087	1.11422	1.07861	1.10125									0.85207	0.910845	0.818528	0.913148	0.648271
				1.04482	1.09331	1.04677																			1.13747	1.06644	1.08569	1.05374	1.20376									0.821228	0.842862	0.806869	0.940878	0.608461
				1.11827	1.03106	1.05136																			1.26992	1.1312	1.03553	0.998124	1.24197									0.767696	0.843375	1.09845	0.861549	0.685711
				1.10207	1.10216	1.10041																			1.15108	1.07311	1.10474	1.0192	1.06467									0.890159	1.00897	0.842649	0.856978	0.733282
				1.00654	1.02847	1.05996																			1.18256	1.02887	1.16316	1.02225	1.12473									0.848668	0.943024	0.68123	0.878513	1.09506
				1.16369	1.0336	1.0444																			1.10463	1.0813	1.07385	1.05875	1.12109									0.81881	1.02608	0.816069	0.901743	0.69527
				1.08379	1.094	1.07765																			1.1196	1.06793	1.08443	1.01811	1.17141									0.885296	0.882134	1.18028	1.00814	0.757908
				1.02257	1.02329	1.09603																			0.986975	1.10689	1.03851	1.03042	1.04637									0.812775	0.93435	0.798303	0.945572	1.12921
				1.06668	1.05607	0.999772																			1.07532	1.0354	1.15298	1.0155	1.1299									0.78556	1.04365	0.921231	0.896669	0.994779
				1.18004	1.10579	1.02954																			1.15143	0.991809	1.0962	1.03884	1.11084									1.20868	0.895782	0.933286	1.01585	0.74742
				1.13118	1.04911	1.04247																			1.09357	1.04305	1.07085	1.05597	1.1121									0.756445	0.924855	0.781181	0.850856	0.776592
				1.11311	0.952054	1.10146																			0.991464	1.03238	1.05375	1.03948	1.16666									1.01198	0.794318	0.844699	1.15055	0.793042
				1.13991	1.16057	1.13564																			1.10185	1.02428	1.08305	1.00234	1.21891									0.867632	0.961218	0.772612	0.934089	0.732515
				1.04402	1.11864	1.03822																			1.10096	1.04978	1.0868	0.998955	1.06122									0.973133	0.994737	0.81013	0.910351	0.659978
				1.04088	1.07349	1.0647																			1.10669	1.05849	1.10436	1.052	1.16458									0.789431	0.853884	0.86003	1.16842	0.977785
				1.18238	1.05487	1.05551																			1.08441	1.00078	1.11743	1.03726	1.14546									0.878579	0.916887	0.872619	0.759985	1.38654
				1.12648	1.09718	1.12889																			1.11933	0.993357	1.07625	1.04484	1.21047									0.826892	0.942359	0.995526	0.942154	0.821486
				1.125	1.05469	1.046																			1.15339	1.05106	1.03266	0.997246	1.21016									0.94755	0.886078	0.809637	1.05003	0.715023
				1.04472	1.10303	1.12219																			1.04377	1.03808	1.10448	1.04668	1.06785									0.967615	0.949972	0.927326	0.910188	0.773864
				1.17558	1.08248	1.06545																			1.12886	1.05136	1.11637	1.06707	1.15383									0.90167	0.961812	1.22906	1.01645	0.964577
				1.09938	1.04065	1.07914																			1.22476	1.10379	1.05479	1.0331	1.26259									0.746188	0.750859	1.09594	0.879057	0.6438
				1.05436	1.08389	1.00349																			1.16488	1.0287	1.09528	1.03841	0.967736									1.27169	1.16784	0.880337	0.843022	0.812904
				1.18436	1.00619	1.09744																			0.945642	1.00673	1.10383	1.01214	1.28917									0.830299	0.840231	0.832698	0.989936	0.746003
				1.16453	1.04703	1.06846																			1.0151	1.02089	1.07865	1.0216	1.15929									1.51337	1.00277	0.740438	1.04064	0.729489
				1.09234	1.12236	1.10825																			1.13316	1.02325	1.0527	1.03183	1.2064									0.790504	0.787906	0.782988	0.992115	1.02675
				1.10257	1.10665	1.11211																			1.13069	1.07568	1.14205	1.05646	1.16986									0.881502	1.12275	0.971433	0.888464	0.670227
				1.00085	1.08296	1.0446																			1.10296	1.11411	1.07752	1.03975	1.10806									0.75373	1.06634	0.997212	1.08589	1.1553
				1.04996	1.07243	1.0787																			1.04523	1.06604	1.07413	0.992928	1.19129									0.87407	1.05643	0.935724	0.953828	0.727174
				1.03751	1.0481	1.13542																			1.11672	1.07458	1.10662	1.05466	1.03407									0.803602	0.942259	0.909229	1.08013	0.969891
				1.235	1.01352	1.15702																			1.13019	1.07421	1.04774	0.998214	1.13159									0.893104	0.905846	1.03793	1.11279	0.850674
				1.29658	1.08311	1.0668																			1.11438	1.0671	1.04573	1.08073	1.1787									0.941512	0.975793	0.769844	0.971108	0.616209
				1.26779	1.10859	1.06274																			1.07557	1.05604	1.04551	1.07779	1.11622									0.74919	0.926092	0.733094	0.736429	0.847006
				1.07389	1.06787	1.06538																			1.01961	1.04507	1.04101	1.10281	1.09189									0.717822	1.0283	0.817042	1.04059	0.664482
				1.17813	1.01123	1.16251																			1.07679	1.0836	1.06597	1.05923	1.18202									2.0691	0.988261	0.84878	1.15091	0.867435
				1.21202	1.08078	1.10393																			1.04807	1.06529	1.09851	1.04053	1.19678									0.888548	1.01041	0.880212	0.889941	0.994737
				1.1381	1.00721	1.0179																			1.03085	1.09404	1.04967	1.06586	1.03418									0.907838	0.919432	0.975033	1.00822	1.30997
				1.1041	1.03962	1.08185																			1.04648	1.05647	1.07962	1.05871	1.15571									1.31669	1.11372	0.961843	0.86464	0.674547
				1.2738	1.07447	1.07266																			0.974117	1.06035	1.16092	1.06512	1.27265									1.28195	1.09072	0.857116	0.865357	0.958924
				1.06467	0.945004	1.09863																			1.17281	1.07325	1.06401	1.03828	0.967714									0.784016	1.07305	0.773947	0.885842	0.85705
				1.06721	0.984654	1.09195																			1.11387	1.12724	1.07227	1.07176	1.05357									0.922328	0.946699	0.801217	0.988409	0.686225
				0.964292	1.13108	1.09339																			1.05163	1.0047	1.0542	1.09052	1.08503									0.931247	0.866912	0.871048	1.01733	0.626061
				1.24493	1.06939	1.08942																			1.18009	1.08201	1.03053	1.02634	1.04936									1.03559	0.827101	1.26166	1.00761	0.90654
				1.257	1.09705	1.15898																			0.959012	1.08207	1.07371	1.05937	1.09204									1.01986	0.855538	1.14659	1.00031	0.752595
				1.12501	1.10934	1.04216																			1.16687	1.03959	1.10041	1.06889	1.16927									0.930628	0.881672	0.996104	0.784753	1.12972
				1.22888	1.08486	1.10267																			1.16178	1.05986	1.14417	1.02006	1.10608									0.896157	1.02231	0.849114	0.908108	0.713941
				1.13396	1.05342	1.04452																			1.1272	1.0314	1.05955	0.973672	1.23819									0.931757	0.96372	0.978798	1.0301	0.762009
				0.978147	1.05989	1.04613																			1.16142	1.02602	1.09031	1.10522	1.00389									0.9167	1.11976	1.25112	0.995816	0.752627
				1.31843	0.976858	1.00875																			1.17521	0.985655	1.08572	1.08704	1.19088									0.978146	0.744152	0.782448	0.919427	0.701737
				1.04847	0.977287	1.11167																			1.19149	0.981568	1.05955	1.04731	1.13714									0.867415	0.921398	0.914893	1.04119	0.705624
				1.16893	1.01723	1.08128																			1.12072	1.04277	1.08111	1.03772	1.10158									0.869916	0.916418	0.970439	0.917223	0.726689
				1.11115	1.11572	1.08434																			1.13662	1.09859	1.10282	1.05686	1.12863									0.981383	0.948659	1.2299	0.971361	0.80625
				1.01116	1.02164	1.18541																			1.11609	1.05197	1.0815	1.00809	1.23647									0.870292	0.81526	0.778027	0.950802	0.884647
				1.12452	1.08421	1.09039																			1.08077	1.00302	1.06632	1.00992	1.13566									1.0046	0.933218	0.967559	0.990123	1.0519
				1.16747	1.10689	1.13355																			1.1087	1.07395	1.04894	1.03364	0.994899									0.731454	1.10881	0.967489	1.02887	0.691051
				1.15665	1.1101	1.09913																			1.01481	1.07505	1.05487	1.05697	1.22622									0.82998	0.95848	1.1549	0.905027	1.01937
				0.942589	1.06436	0.991411																			1.10188	1.0853	1.00252	1.08553	1.18366									0.911875	0.940194	0.715121	0.967763	1.02329
				1.16802	1.11739	1.06947																			1.02548	1.08731	1.07103	1.10122	1.16098									0.862687	1.01301	1.0796	1.05984	0.640796
				1.14676	1.04484	1.06314																			1.11623	1.03851	1.08673	1.06649	1.10017									0.971013	0.995066	0.901798	1.09664	0.672021
				0.991436	0.981058	1.13546																			1.06349	1.03481	1.06382	1.06282	1.05497									0.819107	0.84336	0.8971	0.899956	1.01041
				1.04711	0.964514	1.08658																			1.15201	1.01429	1.04356	1.07209	1.13975									0.998127	0.893224	1.00438	0.869203	0.728213
				1.14566	0.993869	1.15119																			1.15115	1.08712	1.05354	1.08087	1.17988									0.870357	0.943004	0.834462	1.22574	0.793112
				1.12418	0.987359	1.05322																			1.14487	1.07088	0.987627	1.05062	1.09148									0.826127	0.884188	0.845559	1.10405	0.694036
				1.01579	0.987782	1.05047																			1.20358	1.08591	1.05941	1.06404	1.05324									0.95297	0.947468	1.08314	0.906042	0.655826
				1.06677	0.987862	1.14724																			1.07319	1.03813	1.06432	1.04011	1.18043									0.947231	1.05	1.03558	0.838814	0.936954
				1.21132	1.07395	1.13378																			1.0969	1.03469	1.09285	1.10852	1.25891									0.96508	0.804142	0.838608	1.037	0.837657
				1.06033	0.975429	1.13271																			1.19344	1.04238	1.14563	1.06281	1.15448									0.943279	1.24903	0.872518	0.97429	1.21162
				0.99154	1.0825	1.11627																			1.04863	1.06682	1.04126	1.06041	1.29505									0.980483	1.15473	0.91603	1.02389	0.713673
				1.2023	1.01715	1.01193																			1.15371	1.02835	1.11195	0.994206	1.16358									0.827171	1.12389	1.09863	0.948576	0.634374
				1.00593	1.0908	0.996293																			1.27308	1.05018	1.10263	1.03735	1.04915									0.874159	0.968878	0.8561	1.08697	0.780591
				1.05236	1.0486	1.18807																			1.05837	1.03978	1.07239	1.03968	1.10087									0.844567	1.0328	1.23054	0.815501	0.996719
				1.20915	1.04105	1.02797																			0.987681	1.04796	0.966995	1.06277	1.12687									1.23958	1.03294	0.89701	1.00721	0.756653
				1.05915	1.03282	1.14799																			1.10287	1.02696	1.09377	1.01954	1.05851									0.973324	0.871288	0.843683	0.896613	0.737242
				1.05218	1.01335	1.10834																			1.13546	1.07665	1.14468	1.04143	1.15008									1.59549	0.931706	1.26657	0.989873	0.854921
				1.12014	1.14519	1.07417																			1.01124	1.05243	1.06863	1.05656	1.12928									0.796165	1.11875	0.802864	0.947326	0.76858
				1.10652	1.02386	1.04914																			1.09452	1.06204	1.12451	1.06101	1.20821									2.16904	0.924189	0.976956	1.01632	0.877041
				1.17827	1.03171	1.07043																			1.09035	1.09729	1.04423	1.04409	1.09192									1.90953	1.02088	0.886341	1.11494	0.782844
				1.06027	1.04524	1.11833																			1.11444	1.03572	1.11941	1.11346	1.03863									0.817623	0.766802	0.840227	0.912217	0.667373
				0.947427	0.941716	1.04867																			1.18851	1.06671	1.01675	1.08583	1.09526									0.7901	0.937068	0.919552	0.947926	1.09719
				1.13746	1.06334	1.15633																			1.13795	1.04352	1.05851	1.01656	1.05443									1.62599	0.957421	0.921457	0.856152	1.1105
				1.1094	1.04572	1.03742																			1.1152	1.04389	1.09988	1.05405	1.08687									2.01955	1.01011	0.854397	0.928146	0.788614
				1.05037	0.99574	1.07981																			1.1757	1.09736	1.12386	1.08847	1.11266									1.03748	0.924282	0.890493	0.894464	0.698702
				1.10063	1.01948	1.08829																			1.05186	1.05657	1.0553	1.06598	1.15246									1.54595	0.937849	1.02427	1.0577	1.08626
				1.03633	1.01469	1.09247																			1.18105	1.04298	1.13032	1.01966	1.11613									0.751605	0.91339	1.24334	0.869659	0.648723
				1.09384	1.06278	1.06105																			1.31619	1.06035	1.0587	0.995913	1.15619									1.19182	1.06856	0.866374	0.929902	0.698401
				0.875218	1.04405	1.06524																			1.12376	1.03962	1.09171	1.05155	1.09845									0.895774	1.08309	0.824388	1.0437	0.766546
				1.01663	1.09841	1.058																			1.03613	1.11818	1.03443	1.04477	1.13641									0.764697	1.0589	0.731616	0.732977	0.861916
				0.935559	1.06875	1.03935																			1.10484	0.986471	1.05127	1.07819	1.16618									0.891421	0.983935	1.03919	1.11931	1.18249
				1.11495	0.981535	1.07502																			1.13249	1.05251	1.03901	1.00904	1.04861									0.909782	0.902557	0.9666	0.939747	0.651083
				1.239	1.03608	1.13427																			1.02834	1.00897	1.09893	1.05173	1.21502									0.853958	0.99137	0.973234	0.998551	0.903308
				1.12048	1.0514	1.03141																			1.14974	1.0627	1.08034	1.0925	1.02875									0.955602	0.931805	0.836897	0.956522	0.689697
				1.05929	1.05414	1.12742																			1.23717	1.00156	1.00225	0.989182	1.11978									1.35125	0.847382	0.859042	1.05603	0.690636
				1.14117	1.04825	1.04855																			1.03992	1.12489	1.12871	1.10377	0.950419									0.966947	1.04602	0.825736	0.862173	1.07248
				1.06019	1.0917	1.10469																			1.16184	1.08262	1.01848	1.07671	1.11433									0.83803	0.945664	0.891745	1.07049	0.684061
				1.12365	1.04353	1.08163																			1.07141	1.08498	1.06639	1.00193	1.15584									2.1056	0.925513	0.865922	1.01314	0.70462
				1.11574	0.998598	1.0226																			1.07842	1.04968	1.05336	1.06138	1.17228									0.781385	1.15874	0.709368	0.86988	0.835609
				1.17479	1.07247	1.04611																			1.12767	1.08793	1.05848	1.0739	1.07525									0.874169	1.09671	0.84418	0.917886	1.13294
				1.02497	1.09386	1.15005																			1.22213	1.03553	1.03785	1.00203	1.04949									0.78595	0.971713	0.857987	1.02637	0.721597
				0.955383	1.06544	1.08665																			1.00286	1.00285	1.07016	1.04886	1.15826									1.02967	0.853842	0.926656	0.722783	0.816281
				1.23666	1.01017	1.07721																			1.08019	1.07646	1.05082	0.977629	1.11857									0.815564	0.805363	0.864086	1.02529	0.783406
				1.13143	1.08276	1.0564																			1.02062	1.06385	1.02681	1.08178	1.0907									0.929423	0.923313	0.922455	0.850721	0.702233
				1.18638	1.03851	1.14468																			1.17708	1.09296	1.08136	1.01417	0.998344									1.67832	1.01023	1.25846	0.928065	0.694609
				1.21515	0.985822	1.0667																			1.07815	1.10747	1.10903	1.00873	1.04367									1.19412	0.814948	1.2074	1.0063	0.716874
				1.00704	1.02877	1.13447																			1.11536	1.00303	1.05869	1.02816	1.1244									0.859088	0.957582	1.19397	1.08381	0.644787
				1.23186	0.967853	1.08929																			1.09538	1.05112	1.10812	1.0237	1.12522									0.871372	0.895896	0.74597	1.0288	0.753194
				1.07434	1.07521	1.15999																			1.01763	1.06908	1.11839	0.980428	1.0961									0.793963	0.931609	0.8769	0.931262	0.702683
				1.09562	1.0206	1.1685																			1.16017	1.04989	1.05883	1.09308	1.11792									1.34693	0.923219	1.15518	0.864563	0.759834
				1.06432	1.04296	1.07294																			1.131	1.0371	1.07384	1.03005	1.06123									0.892327	0.957329	1.00313	1.24616	1.07787
				1.095	1.02605	1.03206																			1.143	1.04837	1.11703	1.04382	1.14638									1.09969	0.895876	0.964933	0.761488	0.659228
				0.982384	1.00683	1.09137																			1.09782	0.974649	1.03018	1.0577	1.09254									1.33353	0.842456	0.794854	0.843955	0.752488
				1.05658	0.944314	1.15127																			1.16353	1.09886	1.03366	1.06017	1.11428									1.21215	0.972213	0.99999	1.01521	0.979179
				1.04448	1.0438	1.14923																			1.19664	1.0961	1.05297	1.00477	1.11587									0.823929	0.957499	0.766218	0.897508	0.846675
				1.12099	1.07545	1.1141																			1.0917	1.0196	1.07996	1.02528	1.14148									0.827819	1.19897	0.976572	1.02669	0.631944
				1.2207	1.07533	1.10201																			1.02201	1.07619	1.14332	1.04659	1.07484									2.07964	1.01223	0.90526	1.02872	0.831754
				1.07826	1.06772	1.17392																			1.10032	1.06391	1.1069	1.04717	1.13374									1.04452	1.0692	0.900449	1.12614	0.719002
				1.0039	1.07957	1.14098																			1.0561	1.06077	1.08071	1.03739	1.1061									0.828287	0.971097	0.835242	0.992993	0.632858
				1.10824	0.988769	1.01609																			1.06596	1.09005	1.11257	1.07513	1.23622									0.893844	0.885918	0.943396	1.07077	1.13142
				0.897621	1.09335	1.07682																			1.07574	1.01201	1.0167	1.05154	1.1422									0.820399	0.882742	1.02329	1.00959	0.908771
				1.14063	0.936618	1.10135																			1.02885	1.01503	1.04897	0.989388	1.12807									1.21154	0.922163	1.14826	1.07704	1.0976
				1.14825	1.11771	1.03745																			1.08307	1.04241	1.11685	1.03822	1.10846									1.2817	0.855326	1.01008	0.879177	0.699965
				1.07322	1.08762	1.02379																			1.21239	1.0711	1.06139	1.05044	1.22568									1.04483	1.0029	1.01623	0.849003	0.853317
				0.942438	1.05918	1.11088																			1.15173	1.06914	1.14055	1.05123	1.06443									1.21595	0.823614	0.942274	0.858764	0.921163
				1.14133	1.01736	1.10868																			1.06794	1.07426	1.04703	1.04982	1.20232									0.994474	0.894341	0.942192	1.06701	0.701033
				1.34063	1.06325	0.971808																			1.12029	1.09829	1.09001	1.06384	1.13313									0.818016	0.873	1.24841	0.947928	0.815152
				1.38654	1.10982	1.1401																			1.13834	1.09788	1.1032	1.07078	1.15859									0.94443	1.18983	1.01848	1.09977	1.07125
				1.0869	1.14439	1.12966																			1.33388	1.07716	1.09773	1.07804	1.24076									0.858072	0.955306	0.802901	1.1253	0.658829
				1.07452	1.05045	1.12065																			1.13205	1.03906	1.06563	1.06639	1.26337									1.15295	1.01353	0.877911	1.36947	0.752791
				0.946848	0.955975	1.03581																			1.09879	1.0647	1.07413	1.05448	1.21017									1.10198	1.03273	0.947201	0.86363	0.897697
				1.09271	1.03844	1.0519																			1.11138	1.04746	1.10931	1.05976	1.00081									1.06586	0.984204	0.836011	1.05078	0.780382
				1.0863	1.11667	1.08204																			1.05051	1.03131	1.07819	1.0805	1.13539									1.08668	0.86966	1.14041	0.961083	0.878761
				1.11627	1.04094	1.02003																			1.14422	0.951159	1.04683	1.03508	1.13036									1.70706	0.961958	0.85096	1.0719	0.975095
				0.955983	1.03114	1.13474																			1.1794	1.09698	1.0566	0.972426	1.12789									0.871858	0.952472	0.986528	1.07452	0.677383
				0.966147	1.10198	1.1045																			1.19317	1.04855	1.0586	1.0571	1.09848									0.891995	0.943422	0.848538	1.138	0.645373
				1.19534	1.11646	1.03859																			1.14961	1.12482	1.15682	1.0085	1.01428									1.06454	0.906468	0.672792	0.82347	0.723482
				1.10768	1.01698	1.13415																			1.22579	1.05259	1.02345	0.996509	1.21508									0.865462	1.06551	0.850819	1.20686	0.813498
				1.09531	1.11234	1.04618																			1.04596	1.08209	1.08957	0.974896	0.97333									0.790168	0.993284	0.83306	1.03466	1.01527
				1.18661	1.03706	1.07114																			1.09942	1.08472	1.06213	1.04869	1.11733									0.782328	1.02606	0.869799	1.04357	0.730526
				1.05451	1.1132	0.975833																			1.18346	1.02203	1.08536	1.05536	1.0522									0.968114	0.936804	0.875739	0.855748	0.773504
				1.12116	1.0459	1.11504																			1.04631	1.09057	1.0944	1.07893	1.08203									1.24402	1.03874	0.934878	0.910177	1.08012
				1.12111	0.988395	1.02862																			1.13726	1.06304	1.10929	1.02024	1.23143									0.951557	0.942058	0.874868	1.15539	0.903186
				1.06122	1.11243	1.02347																			0.963308	1.03917	1.10364	1.07904	1.1049									1.24649	0.859124	0.843796	1.04313	0.650999
				1.28109	1.02697	1.12752																			1.11695	1.07372	1.09496	1.04965	1.15924									0.948046	0.876758	0.952352	0.960931	0.637362
				1.03386	1.03595	1.01183																			1.21151	1.0703	1.08447	1.07518	1.19774									0.839284	0.861609	1.07329	0.911701	0.776546
				1.03612	1.00154	1.02334																			1.13399	1.0523	1.03981	1.05385	1.18725									0.87897	0.868173	0.91418	0.945486	0.801208
				1.11914	1.07769	1.11506																			1.0948	1.00741	1.05446	1.07377	1.17731									0.888898	0.939075	1.00022	1.03986	0.611558
				1.17106	1.08515	1.01521																			1.25142	1.04158	1.12999	1.03144	1.03667									1.05168	0.853761	1.0504	0.959463	1.03513
				1.263	1.10709	1.04391																			1.169	1.05322	1.03809	1.037	1.17666									0.922946	1.00528	0.890192	0.980612	1.16898
				1.14592	1.0669	1.10174																			1.1724	1.02231	1.04249	1.10936	1.06906									1.05355	0.981348	1.01156	1.12207	0.959616
				1.04963	1.08944	1.01407																			1.04508	1.05112	1.0855	1.02861	1.352									0.840028	1.0001	0.689023	1.02871	0.693132
				0.974404	1.06048	1.095																			1.08027	0.96561	1.04186	1.05558	1.16616									0.88727	0.9354	0.704136	0.893384	0.629542
				1.09303	1.03723	1.13827																			1.01239	1.03794	1.09943	1.01378	1.09664									0.982656	0.957801	0.84732	0.941829	1.49472
				1.30615	1.01991	1.16156																			1.09676	1.01777	1.09575	0.95844	1.19515									1.0855	0.794194	0.893832	0.880871	0.698209
				1.20754	0.973104	1.1181																			1.07266	1.08346	1.04206	1.02729	1.0462									0.864923	1.15162	0.828942	0.952686	0.711613
				0.966675	1.07442	1.08294																			1.19276	1.06775	1.09303	1.07796	1.08866									1.08726	0.99455	0.872726	0.969709	0.808231
				1.08168	1.08045	1.11237																			1.19787	1.06217	1.04149	1.04811	1.01862									0.859237	0.909445	0.861602	1.12092	1.01379
				1.1851	1.05227	1.04																			1.03669	1.07529	1.15588	1.03853	1.23778									0.896073	1.12875	0.739951	1.01191	0.666126
				1.13633	1.06023	1.20406																			1.20784	0.965627	1.10304	0.981826	1.19454									0.937803	0.926792	0.950116	0.955279	0.761446
				1.22618	0.988767	1.15021																			1.14565	1.05953	1.09019	1.04503	1.07094									0.893732	0.803233	1.12602	0.802874	0.756808
				1.14524	1.04845	1.08024																			1.20902	1.04474	1.0704	1.10034	1.12749									0.786473	1.09598	1.1203	0.859489	0.740572
				1.09169	1.07049	1.07666																			1.27527	1.05092	1.11651	1.07479	1.02303									0.998043	1.00698	0.772623	0.954934	0.753795
				1.05201	0.995123	1.06167																			1.19281	1.04889	1.10585	1.03329	1.05962									0.987572	0.889333	1.00436	0.919711	0.811514
				0.976692	0.971597	1.06682																			1.22675	1.05486	1.08172	1.02645	1.28278									0.79128	1.02369	0.86085	0.870834	0.714169
				1.10393	1.00798	1.03026																			1.11741	1.04827	1.05356	1.07875	1.01976									0.902161	1.07266	0.974737	1.17048	0.772932
				1.11078	1.03294	1.19462																			1.15583	1.07711	1.09436	1.04626	1.0346									1.33746	0.94103	0.771428	0.916475	0.872475
				1.18111	1.00564	1.16921																			1.10805	1.07865	1.02491	1.05777	1.06737									0.881797	0.826483	0.947849	0.934018	0.707978
				1.13212	1.10765	1.07669																			1.17359	1.08525	1.01885	1.02404	1.19295									1.34447	1.08426	0.90012	1.01263	0.689994
				1.10565	1.05587	1.17025																			1.20857	1.03464	1.09399	1.01164	1.06566									0.954619	0.975739	0.866455	0.992832	0.781549
				1.05599	1.09195	1.0461																			1.18473	0.983043	1.11667	1.01932	1.1827									1.08771	0.957478	0.873939	0.951067	0.798813
				1.10462	1.03748	1.12265																			1.0593	1.032	1.08595	1.00377	1.13356									0.905032	1.05314	0.659486	1.0755	1.01101
				0.998147	1.12389	1.01839																			1.07153	1.06544	1.08093	1.03808	1.16585									0.891659	1.06948	0.899863	0.888441	1.06525
				1.00622	0.985447	1.10964																			1.11535	1.0529	1.06236	1.05662	1.27494									0.761006	0.965581	0.827363	1.03369	0.712821
				1.11198	1.05429	1.05334																			1.21236	1.04608	1.06099	1.05766	1.05662									0.921033	0.976272	1.03757	0.909841	0.720281
				1.02145	1.13456	1.09689																			1.09332	1.08173	1.08046	1.05404	1.18016									1.93296	0.86267	0.813396	1.10276	0.909121
				1.14784	1.07733	1.13297																			1.039	1.02745	1.13707	1.02464	1.14821									1.15215	1.33596	0.967006	0.849765	0.672698
				1.18453	1.05387	0.971825																			0.997088	1.01157	0.997657	1.05405	1.17246									0.994824	1.00443	1.24536	1.04317	0.834618
				1.18244	1.10687	1.13882																			1.13998	1.08919	1.04804	1.07168	1.17768									1.22253	0.992466	1.02454	0.937334	0.63992
				1.0988	1.07845	1.14277																			1.02759	1.04226	1.14196	1.05345	1.07748									0.94803	0.885885	0.72799	0.874038	0.823328
				1.1639	1.00679	1.07625																			1.19746	1.05196	1.09854	1.07576	1.22193									1.00217	1.16716	0.841712	1.02004	0.712558
				1.24971	1.06737	1.08418																			1.13608	1.12624	1.01963	1.08	1.08721									0.792773	1.34902	0.864916	0.982622	0.664291
				1.10679	1.058	1.13245																			1.11641	1.05078	1.08913	1.00403	1.24287									0.929676	0.964782	0.686924	0.922348	0.919656
				1.05972	1.12941	1.02355																			1.15004	1.08289	1.09558	1.00908	1.18677									0.842846	1.15114	1.02912	0.94507	0.843593
				1.04017	1.0411	1.03367																			1.03722	1.0188	1.05614	1.08357	1.18741									0.919271	1.18401	0.972162	1.00947	0.719792
				0.946193	1.06985	1.08803																			1.28462	1.01032	1.00817	1.04248	1.16215									0.899764	1.0007	1.02898	1.02101	0.708391
				1.28609	1.07335	1.08889																			1.12304	1.02526	1.0959	1.02586	1.12332									1.08225	1.06814	0.840523	1.03995	0.750119
				1.26968	0.961228	1.07057																			1.02231	1.08219	1.12758	1.05725	1.12882									1.06589	1.01431	1.23112	1.08309	0.663815
				1.18645	1.06718	1.06604																			1.05697	1.13008	1.08457	1.08976	1.17636									0.826333	1.08136	1.10972	0.980818	0.806364
				1.11641	1.04016	1.06377																			1.0409	1.04166	1.03744	1.01965	1.0301									0.846523	1.0232	0.996718	1.14445	0.69998
				1.11466	1.01454	1.08088																			1.07782	1.09341	1.05138	1.04673	1.16324									1.28193	0.932279	0.887051	0.954221	0.720128
				1.10396	1.06426	1.01931																			1.11454	1.04377	1.06945	1.03274	1.21505									0.993545	0.893788	0.815152	0.913168	1.15632
				1.04554	0.971264	1.10976																			1.20119	1.0504	1.10751	1.05747	1.10802									1.67432	0.914479	0.95171	1.03462	0.758946
				1.10248	1.04716	1.07797																			1.13022	1.07878	1.1248	1.00534	1.10967									0.824498	0.757016	0.878849	0.935186	1.01345
				1.31306	1.05387	1.13772																			1.05535	1.10269	1.03389	1.01982	1.09469									0.928882	0.982828	0.700256	1.03142	1.03255
				1.003	1.07616	1.17819																			1.07735	1.07627	1.08122	1.07644	1.06921									1.24393	0.88208	0.881576	1.02734	0.716519
				1.05288	0.989608	1.1087																			1.08518	1.02832	1.06198	1.08507	1.04954									0.946689	1.09458	0.813452	1.15305	0.699653
				1.05944	1.03661	1.0989																			0.962134	1.05237	1.11432	1.03933	1.27326									0.900223	0.930127	0.801223	0.930367	0.730278
				0.997813	1.09014	1.10213																			1.04382	1.04504	1.07861	1.01328	1.07477									0.941729	0.878147	0.897851	0.957036	0.743628
				1.00618	1.01894	1.0988																			1.09245	1.05682	1.06036	1.07416	1.18618									0.946876	0.945702	0.77353	1.01551	0.649338
				1.06448	1.13285	1.03495																			1.12542	1.0478	1.10321	1.00064	1.05696									0.780648	0.967653	0.841247	1.01025	0.721971
				1.11817	1.05137	1.07271																			1.07702	1.07171	1.02815	1.03539	1.03808									0.767566	1.0057	0.823412	1.03698	0.774525
				1.01896	1.15817	1.03871																			0.983903	1.07891	1.07205	1.02162	1.08033									0.916687	0.936461	0.921683	0.835359	0.698249
				1.15455	1.10231	1.02244																			1.02203	1.05108	1.04469	1.03367	1.06069									0.970769	0.915522	0.927991	0.949983	0.759531
				1.00317	1.10655	1.08242																			1.22764	1.05575	1.10542	1.12703	1.2759									1.24045	0.960561	0.791586	1.16812	0.787309
				1.26024	1.05254	1.04981																			0.936056	1.0267	1.05086	1.01975	1.09884									1.48567	0.938952	0.879511	0.895011	0.673342
				1.13891	1.00452	1.07374																			1.01921	1.00279	1.11481	1.08816	1.17201									0.815987	0.953238	0.90822	0.978843	1.04649
				1.11372	1.13142	1.02491																			1.19045	1.0279	1.08616	1.02743	1.11448									1.70479	0.870229	1.16936	0.933911	0.722053
				1.00202	0.989506	1.11137																			1.08051	1.04515	1.11323	1.04337	1.14575									1.02022	1.0072	0.889109	0.832906	0.769371
				1.00964	0.977564	1.05578																			1.12132	1.07194	1.10779	1.02074	1.14188									0.918849	1.00337	0.888124	0.90726	0.670986
				1.22882	1.05998	1.10676																			1.15314	1.0546	1.08412	1.05226	1.15442									0.94174	0.961204	1.00777	1.24922	1.23314
				1.06364	1.04292	1.14406																			1.13539	1.08237	1.02549	1.04885	1.11127									0.893309	1.26653	0.882491	1.05855	1.09188
				1.03411	1.0183	1.14753																			1.07152	1.07723	1.06396	1.09159	1.05965									0.82678	0.949779	0.772952	1.019	0.742634
				1.23729	1.05978	1.07582																			1.17196	1.06061	1.06496	1.11533	1.13763									1.00069	1.04814	1.34397	0.931964	0.781327
				1.26146	1.01674	0.956977																			1.03585	1.08162	1.07058	1.07573	1.24557									0.755842	1.27336	1.05193	0.814845	0.687892
				1.16041	1.064	1.09537																			1.15066	1.05848	1.06906	1.03246	1.12033									0.983409	1.2151	1.26903	0.976641	0.966404
				1.01077	1.02132	1.04885																			1.06823	1.0703	1.05922	1.07686	1.20827									1.07109	1.32919	0.780231	0.917939	0.797017
				1.22364	0.964835	1.0248																			1.2073	1.11789	1.13329	0.973633	1.16763									0.788476	0.974992	1.0378	0.975055	0.709709
				1.3538	1.076	1.0248																			1.22275	1.03598	1.07218	1.07613	1.24522									1.36044	0.807111	1.00245	1.00689	0.830959
				1.17251	1.05208	1.01034																			1.1821	1.07829	1.11495	1.03188	1.15358									0.815246	0.765199	1.00777	0.958002	1.15072
				1.14136	1.03134	1.06872																			1.08807	1.07976	1.08325	1.04678	1.26512									1.15272	0.918172	0.9379	1.01951	0.663163
				1.09521	1.10489	1.00062																			1.0936	1.07466	1.04233	1.06679	1.1734									0.972175	0.974708	0.805393	1.15508	0.851141
				1.08714	1.04411	1.05266																			1.24164	1.08203	1.10383	1.07834	1.22982									1.54859	0.976745	0.895103	1.01458	0.822806
				1.14653	1.03979	1.06188																			1.16225	1.04517	1.06251	1.05663	1.13941									0.820554	0.945398	0.937401	0.952922	0.67215
				1.11695	1.06796	1.05641																			1.13327	1.10682	1.04175	1.00939	1.10849									1.36326	0.87876	1.03376	0.954782	0.75457
				1.08608	1.02369	1.07728																			1.02382	1.00789	1.04865	1.05758	1.18176									0.895013	0.931724	0.910805	0.845501	0.73209
				1.11945	1.04654	1.01202																			1.05964	1.04037	1.08128	1.07278	1.22253									0.919352	1.02287	0.918293	0.941993	0.696703
				1.10979	1.10493	1.11711																			1.05062	1.07626	1.09884	1.03079	0.97697									0.888094	0.936752	0.809864	0.986014	1.16971
				0.887433	1.05123	0.963186																			1.05595	1.08248	1.08677	1.07713	1.08218									0.965785	0.973493	0.927985	0.925959	1.21669
				1.04989	1.01843	1.069																			1.02306	1.06417	1.14799	0.978804	1.04336									0.781686	0.690031	0.734335	0.924889	0.715708
				1.0884	1.09572	1.03748																			1.1326	1.00335	1.06784	1.10212	1.16525									1.92266	0.912861	0.806118	0.725846	0.699275
				1.07665	0.989271	1.09087																			1.13362	1.07044	0.998449	1.06802	1.23253									0.895649	0.825443	0.919149	1.15976	0.828534
				1.18606	1.0911	1.06231																			1.16249	1.09439	1.08563	1.06817	1.10831									0.872775	1.06902	0.978736	0.918694	0.725553
				1.27678	1.07306	1.13902																			0.96489	1.06743	1.09427	1.04383	1.15747									1.59808	0.902794	0.927077	1.20575	0.948067
				1.11963	1.0822	1.02723																			1.2484	1.09395	1.03985	1.12068	1.04206									1.06679	1.10654	0.92907	1.13591	0.833676
				0.966045	1.1558	1.09037																			1.14905	1.08596	1.09056	1.00604	1.04612									0.828917	1.0054	0.921381	1.18844	0.733689
				0.994691	1.04198	1.05706																			1.0339	0.999336	1.12225	1.07144	1.11534									0.832634	1.23632	0.875457	1.05258	0.999883
				0.935468	0.995186	1.09716																			1.04169	1.05776	1.06265	1.08961	1.07492									0.935879	0.949644	1.02041	0.967517	0.982459
				1.0022	1.02534	1.05775																			1.00231	1.10047	1.04501	1.03605	1.07									0.93111	0.946616	0.986409	0.965974	0.640539
				1.16422	1.05856	1.06226																			1.08835	1.05117	1.10773	0.996701	1.13725									0.872316	0.952431	1.20958	1.07684	0.686399
				1.14837	1.07257	1.13816																			1.14702	1.03689	1.02622	1.08175	1.06229									1.50447	0.826478	0.991485	1.07686	0.77483
				1.16382	1.1052	1.0821																			1.00544	1.02259	1.03377	1.03585	1.15095									1.05985	1.09538	1.10632	1.03991	1.13732
				1.10739	1.06531	1.20226																			1.11059	0.998623	1.0972	1.01397	1.15067									0.867674	0.950328	1.00612	1.09956	0.723921
				1.20037	1.07099	1.06741																			1.14149	1.05675	1.10431	1.07574	0.996344									0.898594	1.29868	1.00629	1.02075	0.684047
				1.0773	1.06439	1.08356																			1.16946	0.997415	1.0911	1.0465	1.13735									0.9385	0.798965	0.83904	1.05543	0.627107
				1.01658	1.11401	1.09056																			1.05714	1.06601	1.03134	1.10141	1.09371									0.988202	0.987309	0.741522	0.991515	0.78109
				1.28631	1.06503	1.0716																			1.08406	1.04253	1.06353	1.03435	1.14435									0.782177	0.874152	0.929294	0.913704	0.682115
				1.22329	1.06867	1.06737																			1.10293	1.11146	1.02466	1.09097	1.1597									0.827497	0.890152	0.826995	0.905203	0.714635
				1.0561	0.971009	1.05847																			1.18404	1.06257	1.08549	1.00689	1.17029									0.7934	1.33391	0.859199	0.814871	0.750471
				1.07781	1.0051	1.07269																			1.02853	0.992523	1.09888	1.05797	1.19631									0.869305	1.22719	1.13328	0.975001	0.719874
				1.13275	1.04476	1.08395																			1.22948	0.985567	1.08618	1.08077	0.981995									0.979103	1.01902	0.980145	1.00142	0.664128
				1.17183	1.08856	1.08817																			1.10316	1.02381	1.08746	1.10034	1.12476									0.896843	0.848895	1.02445	0.825491	0.888195
				1.10848	1.05609	1.0516																			1.18805	1.01228	1.0891	1.02251	1.11649									0.781205	0.930056	0.923357	0.882763	0.726526
				1.07149	1.00338	1.05376																			1.14679	1.01738	1.04846	1.03548	1.09548									0.949942	1.00516	0.903629	0.966685	0.977514
				1.10937	1.08278	1.1053																			1.08097	1.06941	1.07993	0.99209	1.172									0.868762	1.01976	0.844242	0.857402	0.926375
				1.19873	1.05257	1.00917																			1.13719	1.06022	1.06041	1.04556	1.00369									0.828443	0.961858	0.943574	1.06625	0.614312
				1.0614	1.1068	1.04671																			1.21169	1.02326	1.11649	1.03979	1.2899									0.962983	0.931	0.853662	0.98164	0.650391
				1.12381	1.13435	1.10374																			1.07198	1.00611	1.07901	1.06048	1.20488									0.844603	1.01145	0.835922	0.86199	0.661395
				1.04694	1.01774	1.1567																			1.12754	0.992993	1.07911	1.02426	1.09845									0.9634	1.01684	0.926053	0.896318	0.765176
				1.0384	1.08042	1.07429																			1.13195	1.10111	1.04972	1.08726	1.13483									0.841058	0.925043	0.935209	0.905467	0.951341
				1.09634	1.10886	1.06897																			1.02122	1.04364	1.1458	1.02839	1.15974									0.833995	0.920933	0.949404	1.00832	0.782187
				1.20117	1.07794	1.0981																			1.09863	1.05541	1.12701	1.02692	1.14664									0.880133	0.89334	0.69413	0.907998	1.1941
				0.944691	1.07271	1.08059																			0.998104	0.979085	1.13168	1.03603	1.14547									1.71698	0.917661	0.908745	0.954504	0.991667
				1.21693	0.971239	0.957872																			1.20715	1.09214	1.01739	1.03584	1.16028									0.855826	0.922682	0.97711	0.907875	0.701713
				1.342	1.09545	1.08407																			1.10353	1.06161	1.08152	1.05706	1.34728									0.883923	0.899469	1.0048	1.1533	0.856533
				1.13849	1.10412	1.07952																			1.03892	1.08248	1.06389	1.05226	1.15629									0.943217	1.03194	0.929645	0.886879	0.730378
				1.0925	1.08289	1.04641																			1.04623	1.07781	1.08313	0.982462	1.22087									0.982106	0.825179	0.841327	0.971064	0.747668
				1.26997	1.03649	1.02375																			0.981511	1.03442	1.09662	1.02586	1.07169									0.969234	0.824623	1.30189	1.05239	0.764687
				0.966609	1.09346	1.02527																			1.24388	1.0575	1.07183	1.01537	1.22188									0.815336	0.716994	0.75611	0.989073	0.672113
				1.29221	1.04478	1.07069																			0.975838	1.03234	1.06817	1.06472	1.0527									1.32713	0.938431	0.930043	1.03835	0.780577
				1.05935	1.05351	1.07773																			1.11448	1.03141	1.11528	1.03623	1.11086									0.907833	0.884481	0.989361	0.942217	0.691016
				1.28098	1.00643	1.13622																			1.13733	1.06582	1.09809	1.01038	1.19553									1.05918	1.01886	0.766343	0.972048	0.809882
				1.03656	1.01222	1.09041																			1.00412	1.03136	1.03807	0.997541	1.05999									1.02648	0.953886	0.842537	0.912248	0.692293
				0.973822	1.17425	1.03307																			1.0878	1.01347	1.06188	1.07732	1.15001									0.885552	0.890423	0.829614	0.951721	0.649924
				1.11437	1.01076	1.10995																			1.17222	1.06407	1.09285	1.00761	1.26655									1.28432	0.959721	0.89568	1.02018	1.01664
				1.09101	1.03583	1.16578																			1.22981	1.08509	1.09612	1.02228	1.26611									1.13769	0.868209	1.02142	0.974722	1.13052
				1.12086	1.01593	1.034																			1.19345	1.10739	1.06734	1.03245	1.03398									1.03368	1.11644	0.768131	0.967068	0.843108
				1.06873	1.12537	1.04371																			1.06969	1.03419	1.0879	1.09105	1.16284									0.861181	0.869911	1.1165	0.900181	0.76365
				1.03877	1.09586	1.15434																			1.20499	1.02037	1.14997	1.07588	1.10533									0.815497	0.950006	1.04402	0.973555	1.45203
				1.07609	1.04069	1.11314																			1.04968	1.01951	1.12742	1.06452	1.21236									0.871663	0.753532	0.890352	1.27845	0.720547
				1.05206	1.04868	1.11941																			1.01347	1.01495	1.1146	1.01047	1.16403									0.838127	0.807625	0.889436	0.97066	0.71781
				1.11239	1.01203	1.17479																			1.2211	1.02327	1.08972	1.03268	1.13432									1.92987	0.868729	1.07156	1.06644	0.625815
				1.07194	1.04673	1.08407																			1.07834	0.999945	1.03398	1.05722	1.30348									1.15489	0.990964	0.81594	1.15409	0.615218
				1.14972	1.01561	1.0414																			1.12201	1.09026	1.04535	1.03253	1.05633									0.916798	0.974988	0.851536	0.856613	0.902139
				1.00465	1.12304	1.16279																			1.0668	1.08743	1.03694	1.0198	1.14374									1.40278	1.0188	0.764591	1.03337	1.19403
				1.09354	1.06643	1.05087																			1.13683	1.09019	1.07618	1.08854	1.07089									0.846977	0.806339	0.888161	0.91125	0.759046
				1.15763	1.08863	1.04113																			1.15747	1.05169	1.02299	1.01839	1.08321									0.962821	0.973184	0.959885	0.951871	0.733397
				1.16403	1.05665	1.04382																			1.01962	1.03937	1.05007	1.02573	1.12007									0.790772	0.950139	0.872479	0.92183	0.733473
				1.06322	1.12372	1.10585																			1.22224	1.09254	1.06447	1.01823	1.17651									1.01442	0.980328	1.11544	0.898809	1.12452
				1.19113	1.06575	1.04869																			1.12918	1.11314	1.07943	1.07069	1.09185									0.874891	0.888865	1.18963	1.12269	0.838604
				0.975954	1.08575	1.22237																			1.09864	0.98124	1.09569	1.04946	1.09936									1.06462	0.878417	0.919883	0.868044	0.805836
				1.19387	1.15802	1.11431																			1.1817	1.04978	1.09164	1.0244	1.09702									0.854661	0.985336	0.822479	0.922252	0.726417
				0.941408	1.1189	1.10991																			1.09973	1.06064	1.06043	1.06334	1.17591									0.796867	0.893873	0.827125	0.914595	1.238
				1.1333	1.02895	1.0752																			1.14874	1.09575	1.09669	1.05112	1.11633									1.06798	1.27903	1.12396	0.957506	0.725013
				1.08866	1.00143	1.0121																			1.14854	1.05839	1.09148	1.07089	1.08966									0.778915	0.935365	0.835528	0.913882	0.906793
				1.18116	1.00121	1.1541																			1.04937	1.04129	1.10041	1.01913	1.08771									0.808228	0.813778	1.04491	1.11557	0.688312
				0.970644	1.12255	0.989841																			1.07525	1.06885	1.1191	1.01543	1.1864									0.882231	0.973954	0.813456	0.845821	0.708261
				1.04236	1.09462	1.03682																			1.04957	1.01715	1.08414	1.02506	1.05217									1.1304	0.908059	0.733627	0.883454	1.11054
				1.05376	0.977507	1.17979																			1.10847	1.04122	1.11124	0.987837	1.1208									1.03584	0.921984	0.913327	0.89375	0.675968
				0.988424	1.11271	1.07362																			1.21397	1.03506	1.09269	1.07803	1.15591									0.763308	0.990162	0.973536	0.923496	1.02448
				0.999537	1.12137	1.04481																			1.29197	1.02266	1.04203	1.00098	1.12985									0.845847	0.925541	0.64495	1.0548	1.09211
				1.13638	1.04839	1.1499																			1.09012	1.09982	1.07516	1.10066	1.11528									1.03167	0.934947	1.25412	1.0532	0.67929
				1.24876	1.0723	1.20613																			1.23027	1.0598	1.08221	1.04212	1.03723									1.23707	1.10282	0.816238	0.994206	1.02911
				1.31014	1.07488	0.96822																			1.03113	1.11729	1.0122	1.0647	1.07544									0.798681	0.946961	0.955757	0.963508	0.709629
				1.1104	1.10312	1.08818																			1.089	1.04511	1.04489	1.04628	1.12769									0.831192	1.05387	0.979038	1.06995	0.810464
				1.09744	1.03222	1.0936																			1.05713	1.00062	1.15372	1.0034	1.05158									0.99272	1.19237	0.776448	1.06659	0.727045
				1.19126	1.03076	1.04468																			1.08957	1.01098	1.05167	0.999105	1.20584									0.891255	1.00052	0.958771	0.952431	0.716716
				0.962874	0.980959	1.0059																			1.09796	1.1324	1.06944	1.05911	1.0863									1.03397	0.916088	0.954404	0.888923	0.902296
				1.12158	1.18013	1.08299																			1.17321	1.05246	1.0438	1.03814	1.1261									0.864977	1.15224	0.824945	0.917382	0.717346
				0.982213	1.09754	1.07836																			1.15412	0.996562	1.14172	1.03218	1.07683									1.90922	0.791083	0.859728	1.18865	0.99867
				1.10621	1.08032	1.06621																			1.21689	1.04228	1.09575	0.997691	1.21595									0.905552	1.30308	0.981202	0.913986	0.945049
				1.11271	1.01987	1.02074																			1.09563	1.04184	1.10678	1.01129	1.11194									0.946298	1.10241	0.892967	1.05502	1.17702
				1.05861	1.05548	1.05026																			1.05638	1.05247	1.09008	1.03069	1.07671									0.877204	0.980613	0.981871	0.780842	0.978802
				1.13811	1.05004	1.0627																			0.995872	0.970608	1.10195	1.04386	1.01878									1.42292	0.988084	1.23518	0.751223	0.740964
				1.00976	1.04636	1.1036																			1.13678	1.0323	1.04587	1.04352	1.19246									0.920581	1.20838	0.93142	0.985333	0.647867
				1.25294	1.02961	1.08721																			1.16871	1.01557	1.13549	1.06656	1.07805									0.826627	1.05386	1.07125	0.944239	1.09091
				1.14732	0.992269	1.00533																			1.02555	1.02282	1.08068	1.0412	1.06255									0.864861	1.22923	1.00606	0.907606	0.668748
				1.1985	1.11865	1.11668																			1.08949	1.04746	1.03756	1.02949	1.20764									0.838853	0.908537	0.759073	0.961451	0.712414
				1.10917	1.06943	1.05859																			1.03072	0.998899	1.11547	1.03225	1.15083									1.05454	1.01686	1.28042	0.905658	0.721572
				1.04333	1.0755	1.07196																			1.12663	1.07148	1.13605	1.07957	1.0761									1.24197	0.872616	0.979303	1.02058	0.751921
				1.16949	1.06009	1.13526																			1.08272	1.02587	1.08004	1.04266	1.05694									0.898265	0.982703	0.878297	1.23772	0.915466
				1.02484	1.07734	0.982808																			1.13154	1.0029	1.1338	1.04285	1.15015									0.815712	0.854684	0.886676	0.845771	0.722732
				0.965736	1.02145	0.982766																			1.10588	1.05721	0.980066	1.10902	0.982996									1.76626	0.99502	0.836875	0.733305	0.827671
				1.09442	1.0388	1.16234																			1.27299	1.07183	1.09628	1.03848	1.24324									0.805689	1.07621	0.813925	0.896605	1.0707
				1.00677	1.07272	1.05511																			1.02421	1.09335	1.11047	1.01875	1.12926									1.052	0.922687	0.798684	0.933094	0.68041
				1.08597	1.03724	1.071																			1.10301	1.01709	1.13696	1.03495	1.1813									0.815107	0.871627	0.952752	0.92415	0.741825
				1.14472	0.970151	1.14054																			1.07174	1.00241	1.11892	1.06527	1.18693									1.07738	1.00043	1.09198	1.21162	0.915671
				1.16034	1.06217	1.16425																			1.13692	1.10655	1.07555	1.06439	0.944697									0.888636	0.898655	1.07512	0.958739	0.725696
				1.20494	1.12346	1.0699																			1.11203	1.08572	1.10552	1.05459	1.2266									0.839976	0.834343	0.902203	0.8543	0.773911
				1.21323	1.00855	1.07459																			1.18627	1.02334	1.10338	1.04969	1.17109									1.08615	0.99271	0.822257	0.91304	0.897851
				1.27035	0.979021	1.09516																			1.06751	1.07429	1.07821	1.01784	1.11329									0.85125	0.877715	0.876135	1.0216	0.699346
				1.24017	1.10772	1.21847																			1.13005	1.01179	1.06307	1.01186	1.12312									0.864527	0.931557	0.836196	0.84852	0.784079
				1.19949	1.05787	0.993983																			1.0877	1.02609	1.08439	1.07016	1.1805									0.881025	1.30058	1.22701	1.12985	0.650654
				1.14629	1.05901	1.08534																			1.03954	1.06397	1.11063	1.08007	1.0252									1.268	1.01151	0.814535	0.900618	0.691941
				1.18676	1.02634	1.0844																			1.15499	1.02056	0.988675	1.05728	1.18616									0.822189	1.00404	0.770681	0.902299	0.763463
				1.12133	1.12074	1.17207																			1.17376	1.11096	1.0807	1.06613	1.00423									0.904319	0.930824	1.10535	0.98944	0.886942
				1.18451	1.06938	1.05369																			1.08672	1.10907	1.07706	1.08845	1.11502									0.989222	1.0051	0.947645	0.955355	0.697386
				1.01034	1.04686	1.11227																			1.10454	0.94848	1.09256	1.05211	1.11406									0.906563	0.942081	0.756659	0.948559	1.11486
				1.19386	1.06836	1.04923																			1.13149	1.04789	1.09347	1.0894	1.06713									1.06277	0.824142	0.727903	1.13657	0.850965
				1.15037	0.950321	1.21036																			1.11598	1.05343	0.986477	1.09335	1.13994									0.746673	1.22999	1.17474	1.03685	1.44879
				1.1839	1.01422	1.06051																			1.15935	1.13033	1.04274	1.04642	1.02129									0.889363	0.802603	1.19482	0.890108	0.832293
				1.07051	1.0533	1.09781																			1.16592	1.04778	1.00997	1.02393	1.03247									0.881141	1.0692	1.19207	1.01983	0.708776
				1.00912	1.08875	1.02691																			1.05374	1.0898	1.11592	1.06108	1.09921									1.23579	0.882593	0.887202	1.15253	0.690628
				1.05371	1.11927	1.06358																			0.997066	1.08091	1.0359	1.01791	0.966223									1.84517	0.982501	1.11768	0.902166	1.01008
				1.13714	1.0064	1.16284																			1.20987	1.03428	1.09777	1.07588	1.19028									0.822174	1.05431	0.867836	0.968607	0.876894
				1.15133	0.994454	1.0483																			1.04173	1.06407	1.01761	1.06772	1.07855									1.05942	0.923085	0.969698	0.990164	0.74073
				1.07616	0.951957	1.04568																			1.11331	1.03182	1.08223	1.04877	1.0608									0.956991	0.859749	0.69059	1.13081	0.830289
				1.09931	1.1169	1.14867																			1.10253	1.02932	1.03515	1.01856	1.30713									0.869966	0.993358	1.20062	0.85681	0.773122
				1.15654	1.12997	1.13271																			1.14115	1.03842	1.03282	1.06807	1.14421									0.899764	0.996277	0.825091	0.934517	0.729875
				1.06799	1.01759	1.10841																			1.08431	1.06247	1.0324	1.04487	1.08824									1.52422	0.90232	0.983339	0.901916	0.890045
				1.01341	1.08418	1.06364																			1.1313	1.01029	1.1366	1.01312	1.14516									0.900389	0.901616	0.969281	1.03352	0.681662
				1.11872	1.07117	1.11747																			1.14445	1.03912	1.04248	1.11157	1.10078									0.845578	0.969698	1.0969	0.953128	0.709506
				1.1428	1.04197	0.975609																			1.01994	1.10251	1.09567	0.986949	1.1897									1.29189	0.967348	0.867823	1.03236	0.863948
				1.10469	1.01115	1.01302																			1.18389	1.1152	1.07731	1.05589	1.08228									0.874317	0.911155	0.842424	0.826627	0.818509
				0.99123	1.04654	1.07469																			1.08532	1.06603	1.0688	1.0815	1.04741									1.10017	0.88476	0.886623	0.870537	0.768363
				1.02514	0.995451	1.10737																			0.988083	1.01324	1.10707	1.04613	1.07219									0.816053	0.780385	0.991332	1.05827	0.766922
				1.15445	1.10843	1.11767																			1.19746	1.07057	1.06114	1.03961	1.08848									0.94661	0.978228	0.872372	1.02299	1.1055
				1.22528	0.944114	1.18921																			0.910259	0.980923	1.09302	1.00917	1.02163									0.803062	0.899981	1.02799	0.962937	0.724552
				1.15757	1.01159	1.16069																			1.19347	1.08396	1.07612	1.01203	1.06487									0.74422	1.07315	0.78832	0.957823	1.16656
				1.15294	1.08617	1.06674																			1.07849	1.09214	1.05202	1.07303	1.05096									0.846818	1.35298	1.19167	0.95331	0.870815
				1.16992	0.972797	1.07169																			1.13694	1.07086	1.0449	1.07235	1.04354									1.23877	0.839266	0.925317	0.897151	1.32593
				1.06996	1.0343	1.07314																			1.10726	1.08294	1.07172	1.09563	1.17673									0.823035	0.889061	0.980979	0.985096	1.04071
				1.03512	0.997357	1.09131																			1.1997	1.09499	1.11962	1.02503	1.17234									0.92757	0.994977	1.24368	0.910118	0.681955
				1.08572	1.14799	1.12777																			0.985236	1.01796	1.11993	1.04098	1.16021									1.44049	0.935672	0.781994	1.19234	0.922998
				1.05978	1.02458	1.00121																			1.14626	1.03768	1.02878	1.05011	1.12844									1.09436	0.898978	1.22727	1.02293	0.665758
				1.04147	1.09351	1.08742																			1.06186	1.01717	0.99099	1.09592	1.19679									1.0156	0.836806	0.950346	1.03661	0.724535
				1.10158	1.03448	1.03746																			1.09684	0.981873	1.12719	1.04096	1.10464									1.06608	1.18354	0.903215	1.0852	1.19209
				1.17394	1.06021	1.11534																			1.10049	1.03414	1.14476	1.04054	1.24178									0.844462	0.96375	0.897646	1.09751	0.67369
				1.09758	1.04162	1.05872																			1.05521	1.03009	1.01184	1.0769	1.11864									0.962796	0.977956	0.950596	0.944266	0.758248
				1.09643	1.05711	1.09334																			1.20201	1.09287	1.11612	1.06657	1.1839									0.85413	0.981084	0.803263	0.790181	0.78457
				1.23208	1.01672	1.069																			1.07318	1.03843	1.10663	1.01168	1.14132									0.877158	0.835714	0.826607	0.88545	0.844996
				1.16371	1.06519	1.13401																			1.09479	1.08329	1.11763	0.993736	1.11917									0.789062	0.991147	1.28353	1.00168	0.895649
				1.21304	0.995078	1.07111																			1.1266	1.08507	1.05436	1.02159	1.21837									0.981995	1.01201	1.00698	0.98428	0.855962
				1.09942	1.09005	1.13164																			1.28983	1.01759	1.01468	1.05601	1.1552									1.26061	0.933112	0.978911	0.969412	0.723126
				1.17862	1.02892	1.06555																			1.06557	1.04305	1.1115	1.08525	1.05733									1.14069	0.899137	0.828948	1.10383	0.911742
				0.882136	1.05188	1.06634																			1.09796	1.01044	1.11169	1.04947	1.08731									0.864806	0.984747	0.903601	1.0351	0.966677
				1.22559	0.993978	1.10217																			1.08445	1.07257	1.08814	0.995332	1.14386									0.873275	0.925004	1.23322	1.04639	0.648885
				0.932609	1.05158	1.05699																			1.11407	1.00053	1.00072	1.06851	1.15039									0.79974	0.900367	0.826227	0.789376	0.769221
				1.05338	1.03191	1.13971																			1.18151	1.05681	1.06564	1.07035	1.08942									1.65815	0.959955	0.752489	1.04762	0.774052
				1.07911	1.08611	1.08743																			1.03108	1.00151	1.1339	1.07273	1.07267									0.850062	1.13463	0.954959	0.926896	0.644669
				0.972508	1.0836	1.14663																			1.18801	1.02332	1.12084	1.03113	1.1171									0.976545	0.944785	0.776061	0.949351	0.741088
				1.09697	1.01417	1.07926																			1.07014	1.04767	1.134	1.06775	1.10881									0.750044	0.917886	0.876857	0.965661	1.14247
				1.16637	1.10643	1.12805																			1.06305	0.975166	1.03366	1.06745	1.36429									1.77242	0.919438	0.980061	0.962237	1.00735
				0.955559	1.0865	1.00854																			1.18928	1.08392	1.01657	1.02568	1.04561									1.02372	0.878019	1.17728	0.925073	0.675765
				1.02439	1.06842	1.11009																			1.02218	1.08357	1.001	1.02025	1.01254									0.782442	1.18687	0.772955	0.994121	0.825801
				1.14914	1.07568	1.03348																			1.20642	1.01306	1.07084	1.04762	1.17774									1.19406	1.04282	0.968473	0.978481	0.683902
				0.997839	1.09428	1.02539																			1.08517	1.07135	1.10737	1.03756	1.11384									2.08407	0.93557	1.02364	0.90149	1.13871
				1.12435	1.09895	0.985536																			1.10389	1.07071	1.04918	0.990265	1.16449									0.994285	0.870308	1.11445	0.944984	0.76129
				1.09513	0.999669	1.01753																			1.12193	1.04953	1.179	1.04199	1.0826									0.861672	0.952354	0.967242	1.00817	0.670794
				1.03491	1.04784	1.04132																			1.0867	1.03099	0.997755	1.06443	1.09701									1.25551	0.930442	0.886212	1.00473	0.726477
				0.999276	1.11003	1.11208																			1.03594	1.05835	1.03414	1.07004	1.18161									1.25582	0.754186	1.10687	1.03161	0.752185
				1.13782	0.99526	1.06101																			1.11405	1.0674	0.980557	1.03977	1.19955									1.03136	0.827083	0.680588	0.848068	0.649851
				1.11383	1.01819	1.06837																			1.00261	1.06003	1.09672	1.01767	1.17207									0.864785	0.974844	1.3355	0.757206	0.816434
				1.27306	1.14382	1.07846																			0.990203	1.09262	1.06887	1.00453	1.1106									0.805539	0.917841	0.967685	0.928776	0.792848
				1.20599	0.98006	1.14936																			1.01817	1.06563	1.0538	1.05427	1.10793									1.14475	1.11999	0.768602	0.869889	0.698319
				1.01461	1.03338	1.00528																			1.09475	0.998641	1.16361	0.990987	1.11425									0.828819	0.842939	1.23929	0.960254	0.697745
				1.16898	1.06719	1.04899																			1.01168	1.02289	1.01218	1.04158	1.10239									0.913421	0.986037	0.865267	0.944244	0.625827
				0.960978	1.08531	1.09316																			1.06318	0.979381	1.06975	0.98519	1.1262									0.867979	1.02934	0.757617	1.02371	0.622946
				1.10909	1.19344	1.03036																			1.10084	1.02832	1.09206	1.0696	1.17956									0.867155	1.12443	0.767841	1.12096	0.795399
				1.06584	1.10056	0.976489																			1.14946	1.06054	1.05789	1.02554	1.22623									0.838902	1.00964	0.843046	1.24732	0.756517
				1.17854	1.01887	1.17021																			1.09495	1.06718	1.04183	1.05966	1.10363									1.38608	1.21899	0.869641	0.966674	0.864002
				1.11956	1.12146	1.10055																			0.958581	1.00654	1.10255	1.0425	1.25989									0.965094	1.26011	0.756527	0.87696	0.693677
				0.990635	1.04346	1.15615																			1.04936	1.09203	1.08318	1.10354	1.15837									1.0642	0.846774	0.812605	1.06245	0.619636
				1.06687	1.04593	0.98702																			1.25895	1.13362	1.04588	1.06094	1.14955									0.814077	0.977957	1.15075	1.01798	0.698425
				1.03691	1.02968	1.00878																			1.25473	1.10275	1.10071	1.05799	1.10137									1.27565	0.883428	0.927664	1.23359	0.890481
				1.03168	1.09236	1.15974																			1.20887	1.05566	1.01457	1.01283	1.08593									1.74315	0.910043	0.824988	1.0162	0.737284
				1.10974	1.05461	1.05898																			1.11493	1.09397	1.11276	1.02249	1.09951									0.880954	0.837471	0.833428	1.09252	0.710927
				1.14675	1.06164	1.00677																			1.13064	1.06037	1.13166	1.04608	1.01785									0.942859	0.974582	0.810825	1.20293	0.680251
				1.00545	1.02301	1.06035																			1.08755	1.04374	1.0471	1.01801	1.01799									1.21067	0.689378	1.24689	1.01635	0.747984
				1.3228	1.05666	1.036																			1.11511	1.07253	1.04268	1.02259	1.08067									0.893383	1.20885	0.769575	1.07136	1.25301
				1.37381	1.11063	1.10875																			1.02311	1.06013	1.11016	1.04098	1.20812									0.813725	0.961524	1.10406	1.19787	0.913584
				1.1926	1.08589	1.20166																			1.05253	1.06354	1.13204	1.06692	1.1802									0.749343	0.803836	1.03312	1.02901	0.777042
				1.1384	1.05563	1.06367																			1.23122	0.995376	1.02893	1.0322	1.03996									0.943143	0.88479	0.985357	0.989207	0.6255
				1.13778	1.04323	1.05285																			1.15585	1.04746	1.02522	1.02716	1.12165									0.858413	0.981175	0.830901	1.03249	0.734648
				1.03762	0.996338	1.1371																			1.03659	0.978454	1.06664	1.07673	1.17961									0.942547	0.944755	0.775003	1.05506	1.15644
				0.985071	1.07212	1.14882																			1.19835	1.04651	1.10936	1.05318	1.24863									0.811027	0.875207	0.802426	1.08555	0.84369
				1.06873	0.999808	1.05618																			1.06472	1.04635	1.09218	1.10061	1.13818									1.07026	1.05884	1.14185	1.01958	0.840479
				1.21867	1.06913	1.15965																			1.06524	1.03153	1.06407	1.04313	1.15662									0.826279	1.23137	0.880781	0.838489	1.13072
				1.12368	1.09105	1.08265																			1.20722	0.993369	1.15644	1.00633	1.12058									0.840097	0.831032	1.07392	1.18056	0.816171
				1.03179	1.07151	1.04789																			1.12439	1.04153	1.07392	1.02189	1.09701									1.07945	0.945063	0.805741	0.874477	0.675202
				0.973804	1.03384	1.06639																			1.09522	1.09063	1.08077	0.978043	1.19625									1.40029	0.778202	1.20746	0.865316	0.727842
				0.952354	0.990555	1.12424																			1.09527	1.09156	1.11767	1.07276	1.10151									1.19526	1.01561	0.78126	0.994096	0.97595
				1.17605	1.04939	0.999517																			1.05149	1.06495	1.11484	1.00274	1.14267									0.839908	0.893913	0.884918	0.925004	0.848618
				1.00646	0.934243	1.08257																			0.97008	1.05903	1.09981	1.04105	1.07816									1.52389	1.22815	0.704512	0.889191	0.717102
				1.0974	1.00654	1.10415																			1.06135	1.10688	1.07012	1.02642	1.14378									0.807873	0.922541	0.979827	0.988328	0.745945
				1.04453	1.08319	1.06829																			1.03072	1.01835	1.11201	1.05626	1.07718									0.905536	0.988034	0.896347	0.964749	0.878865
				1.24691	1.02197	1.02088																			1.17824	1.10344	1.09725	1.0452	1.04712									0.917748	0.983589	0.836979	1.05556	0.903942
				1.15286	1.01856	0.963504																			1.08659	1.0728	1.10133	1.04141	1.00513									1.05652	1.25278	0.822548	0.907547	0.723844
				1.039	1.02247	1.02523																			1.14415	1.00775	1.1101	1.0048	1.11081									0.989779	0.894351	0.838296	1.01381	0.856466
				1.09665	1.03049	1.11379																			1.21502	1.06664	1.13272	1.03849	1.01693									0.801484	0.858314	1.24114	0.811292	0.685221
				1.03051	1.02693	1.09502																			1.14988	1.06749	1.03389	1.03683	1.20581									1.26174	0.962797	1.02082	1.032	0.642285
				1.02092	1.0269	1.05168																			1.13511	1.03797	1.09218	1.00078	1.19304									0.835422	0.98909	0.854672	0.931196	0.673078
				1.00271	1.06739	1.05656																			1.16663	1.06003	1.05298	1.05353	1.01686									0.831393	1.35082	0.807591	1.0166	0.658902
				1.097	1.09216	1.07964																			1.03928	1.02921	1.05902	1.05456	1.08604									1.04893	0.844842	0.977716	0.912988	0.681526
				1.07846	1.12981	1.08387																			1.03651	1.09077	1.10897	1.0633	1.15635									1.10019	0.956647	0.921231	1.25824	0.721652
				1.14515	1.02838	1.08081																			1.20633	1.07456	1.02997	1.0076	1.18746									0.842204	0.930058	0.827887	1.01627	0.68348
				1.17304	1.12271	1.16006																			1.09927	1.06166	1.15778	1.02211	1.06902									0.756163	0.876813	0.860392	0.936329	0.664025
				1.01221	1.02654	1.01289																			0.937234	1.10129	1.13652	1.01446	0.977817									0.941896	1.01055	0.926329	1.04081	0.776188
				1.19465	1.09255	1.09878																			1.09971	1.03493	1.14139	1.01205	1.15289									1.13671	1.11066	0.973995	1.19952	0.669132
				1.19491	1.0846	1.04471																			1.03057	1.03003	1.12521	1.02197	1.19354									1.06353	0.930888	0.997453	0.998899	0.850489
				1.09486	1.0966	1.00119																			1.04373	1.09861	1.08194	1.0488	1.07815									1.51149	1.22063	1.3334	0.951245	0.678448
				1.1696	1.06797	1.01547																			1.1385	1.04898	1.13305	1.04606	1.11126									0.921567	0.943034	0.801542	1.11784	0.627922
				1.13277	1.08775	1.00693																			1.07352	1.09901	1.04184	1.01457	1.14853									0.828263	0.949618	1.0064	0.831815	0.699962
				1.065	1.11983	0.976268																			1.10266	1.03969	1.12358	1.04289	1.11259									0.878774	0.904212	1.1298	1.00027	0.758952
				1.12854	1.1181	1.06174																			1.06313	1.0423	1.12612	1.0453	1.06493									1.40681	0.931287	0.770445	0.775844	1.08648
				1.15439	1.07957	1.09916																			1.17187	1.10212	1.12136	0.991032	1.05017									0.844756	1.03917	0.821818	1.03142	0.629639
				1.12871	0.976544	1.10641																			1.01106	0.997377	1.10283	1.0688	1.05703									0.881589	0.889715	0.913295	0.996067	0.668329
				1.10618	1.02135	1.06366																			1.0618	1.04576	1.14854	1.0715	1.13163									0.871538	0.973523	1.13296	1.04775	0.826811
				1.04661	1.04246	0.984247																			1.06928	1.04464	1.02329	1.06737	1.07462									1.18836	1.0316	0.893159	0.821577	0.6729
				1.0303	0.917628	1.16885																			1.14698	1.05379	1.02975	1.01068	1.0991									0.868083	1.00617	1.00323	1.12633	0.720298
				1.24425	1.00396	1.01988																			1.10102	1.07911	1.01551	1.05011	1.23807									0.789172	0.899101	0.925688	0.904686	0.772848
				1.10543	0.987834	1.06865																			1.07501	1.07148	1.06442	1.07543	1.01922									0.834119	1.03175	1.03862	0.949435	0.625717
				1.23112	0.990699	1.04395																			1.08125	1.01732	1.05413	1.02523	1.22019									1.348	0.939552	1.06362	0.908212	0.672268
				1.22497	1.0378	1.08875																			1.18282	1.07942	1.13974	1.04418	1.10444									0.806646	0.968179	0.89082	1.1575	0.725903
				1.202	1.00616	1.04007																			1.1938	1.08568	1.08978	1.06616	1.19146									0.864189	0.897324	0.919084	1.09605	0.733119
				0.982017	1.07848	0.949322																			1.11168	1.05278	1.09146	1.0529	1.1602									1.00722	0.939144	0.841958	1.10995	0.975835
				1.12435	1.037	1.11122																			1.05387	1.0804	1.11205	0.940448	1.1751									1.32169	0.91736	0.757418	0.910515	0.620809
				0.978317	1.15158	1.12278																			1.12574	1.00854	1.0687	1.06597	1.13866									0.793887	1.19545	1.08922	0.926534	0.794852
				1.17827	1.08007	1.05348																			1.13062	1.02675	1.04793	0.953677	1.08804									1.15199	0.981046	0.834651	0.904957	0.893111
				0.962514	1.02923	1.05749																			0.990337	1.04757	1.10158	1.05755	1.14636									0.87847	1.05352	1.02854	0.999611	1.1689
				1.20394	1.13448	1.1188																			1.12569	1.10812	1.09574	0.987791	1.18905									0.889312	1.02291	1.31124	1.2178	0.786767
				1.19256	1.06539	0.990875																			1.20246	1.00367	1.0914	1.08246	1.07704									1.04592	1.09624	0.798601	1.17219	0.761616
				1.22258	1.05718	1.09879																			1.06194	1.06985	1.16027	1.07353	1.04873									1.00534	0.867165	1.00058	0.783175	0.727015
				0.996356	1.04214	0.990684																			1.31029	1.03365	1.11228	1.03261	1.02316									1.19036	0.949577	0.819067	1.04004	0.626689
				1.21136	0.981773	1.03078																			1.04442	1.05119	1.05927	1.06869	1.10857									1.01497	0.939797	0.835367	0.922805	0.748186
				0.960883	1.05119	1.01479																			1.2127	1.08716	1.15344	1.00833	1.0138									0.908139	0.970888	0.75397	0.924949	0.764696
				1.00012	0.95883	1.07543																			1.1468	1.05647	1.04971	1.05486	1.07142									0.851694	1.07008	0.803632	1.03796	1.17035
				1.30387	1.04428	1.09655																			1.14637	0.982272	1.09024	1.06118	1.05851									0.8393	0.868049	1.02771	1.07694	0.716609
				1.15864	1.00518	1.131																			1.02056	1.04387	1.02282	1.02778	1.11417									1.61764	0.986506	0.983415	1.06629	0.725268
				1.18964	1.03374	1.06806																			1.10339	1.04157	1.07366	1.05096	1.17556									1.21124	0.693912	0.958451	0.982965	0.907329
				1.24056	0.995097	1.04383																			1.04152	1.06456	1.04143	1.02854	1.27622									1.38325	1.03821	0.91809	0.820537	0.841973
				1.18699	1.08782	1.05717																			1.09297	1.05196	1.08198	1.03979	1.15236									1.06212	1.07234	0.920938	0.884694	0.667289
				1.1436	1.07629	1.07883																			1.1794	0.987239	1.06175	1.01735	1.18622									0.853707	1.01862	1.22482	0.989735	0.76842
				1.12661	1.05038	1.06991																			1.0575	1.03423	1.09218	0.968008	1.06904									0.905687	0.993577	0.83925	0.995721	0.724406
				1.04752	1.06396	1.04822																			1.12829	1.06478	1.10896	1.00013	1.07023									1.06166	0.90153	0.863071	1.03057	1.10956
				1.18113	0.991116	1.05152																			1.14592	1.10987	1.06408	0.977738	1.1644									0.80551	0.966217	1.20756	1.14586	0.881882
				1.14537	1.11924	1.0607																			1.17738	1.05529	1.12373	1.04902	1.12681									1.0063	1.07198	0.803135	0.853144	0.70034
				1.09248	1.01855	1.1168																			1.14674	1.11561	1.06167	1.02746	1.11095									0.886697	1.06124	0.836292	1.11303	0.756723
				1.23098	1.04618	1.15437																			1.03021	1.04039	1.08994	1.06947	0.951109									0.890473	0.854931	1.08817	1.0229	1.04867
				1.18945	1.00817	1.02709																			1.14425	1.00258	1.07475	1.03677	1.10267									0.827617	0.923577	0.918895	1.04433	0.758824
				0.991949	1.02622	1.10261																			1.08098	1.01185	1.09851	1.02638	1.06081									0.966328	1.32869	0.917154	1.10032	0.636
				1.10643	1.07933	1.09168																			1.0748	1.06032	1.094	1.05451	1.06516									0.792477	0.985795	0.926866	0.942007	1.03572
				1.20496	1.00785	1.07477																			1.10865	1.02661	1.02661	1.05996	1.06604									0.949051	0.86111	0.922175	0.818293	0.73649
				1.157	0.982543	1.18952																			1.09527	1.06111	1.0749	1.0634	1.02425									0.785405	0.805896	0.976413	0.885263	0.685779
				1.01931	1.15487	1.13385																			1.08047	1.11329	1.03966	0.992677	1.22362									1.00565	0.958975	0.896627	0.969928	1.03559
				0.910102	1.09721	1.03715																			1.12642	1.05914	1.05692	1.02659	1.13109									1.34907	0.932416	1.27886	1.02879	0.914595
				1.18828	1.00724	1.09924																			1.2434	1.02579	1.05178	1.02111	1.16763									0.878423	0.973868	0.804574	0.830024	1.12443
				1.23706	1.09769	1.10709																			1.16214	1.0913	1.04287	0.982461	1.17581									0.957856	0.905182	0.83523	0.894121	0.759191
				1.18284	1.01017	0.984638																			1.15726	1.06343	1.01142	1.02545	1.10527									0.963473	1.13298	0.851827	0.917074	0.782043
				1.05012	1.00475	1.18246																			1.04789	1.07613	1.0866	1.09295	1.11685									0.889517	0.830219	0.812874	0.957128	0.804996
				1.26023	0.953205	1.07394																			1.09162	1.11594	1.0068	1.02614	1.00112									0.993234	0.907531	0.857132	1.03051	0.751949
				1.18878	1.11164	1.00393																			1.14299	1.02555	1.01579	1.04753	1.1392									1.34912	0.879296	0.925449	0.958911	0.80013
				1.13501	1.00511	1.1002																			1.18722	0.947598	1.05527	1.02647	1.37825									0.967891	1.22617	1.06467	0.85389	0.969244
				0.977515	0.983405	1.08322																			1.25363	1.06128	1.05895	1.02809	1.23502									1.3301	1.02516	1.0005	0.948697	0.715063
				1.2028	0.997172	1.18755																			1.15015	1.00315	1.07858	1.07877	1.06595									0.866742	0.945822	0.852107	0.887043	0.768334
				1.14499	1.09201	1.17223																			1.01745	0.992968	1.01519	1.11852	1.01676									0.887278	0.95054	0.741373	0.949225	0.846334
				1.19232	1.067	1.04095																			1.2343	1.05737	1.10695	1.10617	1.12687									0.905495	0.741113	0.798134	0.883081	0.702147
				1.16508	0.99232	1.06996																			1.11404	1.08853	1.13777	1.0256	1.04722									2.04636	0.94037	0.713552	0.999674	1.12502
				1.12215	1.15379	1.03839																			1.22283	1.04469	1.12363	0.986205	1.17857									0.839201	1.13811	0.917999	1.03759	0.816912
				1.16235	1.09294	0.990998																			1.03084	1.08526	1.15893	1.0405	1.18637									1.26485	0.963744	1.04609	0.96262	0.995925
				1.2084	1.07592	1.0899																			1.17106	1.08591	1.08145	1.06749	1.1555									0.778085	0.806003	1.24987	1.12053	0.833377
				0.958903	1.10212	1.10669																			1.04132	1.02273	1.09846	1.09078	0.964855									0.884209	0.94196	0.723133	0.931869	0.776855
				1.22445	0.99133	1.10373																			1.12223	1.04125	1.09998	1.07361	1.11935									1.36292	0.965052	0.907341	1.01944	1.21233
				1.14179	1.05497	1.15008																			1.09369	0.991181	1.1235	1.07643	1.08983									0.831594	0.864739	0.766543	0.910382	1.09708
				1.11744	0.988246	1.08983																			1.08696	0.998368	1.06346	1.08425	1.18874									0.89306	0.927086	1.09003	0.857725	0.668656
				1.01418	1.12866	1.05797																			1.14073	1.08858	1.09234	1.10448	1.01232									0.912629	0.921078	0.923135	0.839648	0.80343
				1.17799	1.08337	1.13709																			1.07531	1.01948	1.05295	1.06041	1.22725									0.781781	0.927234	0.978684	1.04152	0.705155
				1.21107	0.97929	1.16182																			1.09874	1.01427	1.10586	1.08516	1.08089									0.926734	0.79425	1.24116	0.926975	1.16584
				1.14838	1.12111	1.08067																			1.05187	1.01574	1.10532	1.05012	1.0766									0.872335	0.96309	1.01956	0.998168	0.707505
				1.09602	1.0029	1.08341																			1.19045	1.06505	1.0858	1.08124	1.15215									1.29787	0.996174	1.11865	0.815321	0.594461
				1.06955	1.12588	1.094																			1.21697	1.05875	1.12896	0.995261	1.28068									0.837957	1.19069	0.945255	0.910217	0.627523
				1.14397	1.0244	1.20635																			0.974482	1.08413	1.06127	1.03524	1.16828									0.943455	0.969246	0.997239	0.864989	0.685468
				1.13401	1.13284	1.02537																			1.12213	1.03563	1.0811	1.06394	1.21436									1.25514	0.788655	0.684243	0.900539	1.15483
				1.11116	1.13078	1.08724																			1.03619	1.03612	1.09853	1.05923	1.1227									0.869106	1.02009	0.922504	0.875341	1.00282
				1.02327	1.09604	1.0001																			1.14556	1.03261	1.05422	1.02736	1.1646									1.04005	0.948607	0.986871	1.06987	0.745538
				1.04457	1.06945	1.09873																			1.10961	1.07451	0.994459	1.05051	1.14206									0.856079	0.909231	0.86255	0.971704	0.680791
				1.13114	1.11674	1.05907																			1.18395	1.05467	1.05581	1.08691	1.18167									0.785425	0.984298	0.841625	1.15443	0.729554
				1.13432	1.06549	1.10754																			0.983723	1.07003	1.05915	1.053	1.09081									1.86446	1.07951	0.890396	0.865425	0.818299
				0.990537	1.0794	1.12397																			1.10483	1.06007	1.10917	1.07374	1.16641									1.04133	0.907663	0.742266	1.02152	0.972197
				1.21625	1.00038	1.20913																			1.08556	1.0048	1.07647	1.05766	1.14239									1.34806	0.889009	0.863882	1.17275	0.664591
				1.04747	1.04885	1.06308																			1.21853	1.0387	1.03007	1.01295	1.21364									0.985773	1.07976	0.820332	0.996349	0.802878
				1.24694	1.06933	1.15095																			1.06038	1.07518	1.12425	1.04523	1.07455									0.798338	0.814861	1.11392	1.10885	0.745592
				0.920414	1.03874	1.05053																			1.08068	1.02775	1.02202	1.02044	1.01135									0.833322	0.922312	0.929576	0.878965	0.648845
				1.13365	1.07147	1.06624																			1.13115	1.06691	1.03067	1.07205	1.0687									1.79142	0.955471	0.927915	0.950828	1.33041
				0.943079	1.08462	1.05735																			1.04358	1.01626	1.09689	1.05695	1.0556									0.922087	1.10929	0.905981	0.992667	0.824718
				1.13324	1.04463	1.09287																			1.17735	0.9901	1.05883	1.04303	1.09045									0.985709	1.03423	0.905969	0.848474	0.75211
				1.18123	1.03112	1.07788																			1.04948	1.11057	1.02374	1.08206	1.15073									0.749763	1.0174	1.254	0.916154	1.14369
				1.17185	1.00766	1.05608																			0.987763	1.05226	1.05564	1.07671	1.11335									0.83525	0.901137	1.13288	1.01117	0.708045
				1.00254	1.06709	1.10276																			0.967666	1.04844	1.08738	1.01915	1.02528									1.0388	1.21509	1.09525	0.894137	0.88028
				1.07955	1.03708	1.03388																			1.12935	0.993416	1.12989	1.08563	1.25663									0.838198	0.922258	1.27938	1.15872	0.76791
				1.11172	1.04702	0.971902																			1.03831	1.10108	1.08561	1.05369	1.07541									1.63217	0.941588	0.94418	0.854256	0.9946
				1.05189	1.04519	1.05197																			1.15958	1.0665	1.12841	1.02083	1.0965									0.922334	0.972727	0.930456	0.865433	0.689925
				0.955578	1.03413	1.07658																			1.00743	1.03414	1.0638	1.10349	1.1916									0.899911	0.976734	1.13815	0.908237	0.734365
				1.17966	1.04018	1.04765																			1.01346	1.08399	1.12332	1.04049	1.15214									0.964355	0.929065	0.856884	1.14593	0.804781
				0.934061	1.06707	1.09768																			1.26464	1.02012	1.07189	1.06927	1.03847									0.962397	1.13585	0.9338	0.959378	0.746794
				1.16353	1.03657	1.1808																			1.13624	1.04466	1.06366	1.06144	1.0571									1.17276	1.23922	0.996994	0.849204	1.07424
				1.26022	1.11107	1.0252																			0.939339	1.05823	1.05346	1.06994	1.0293									0.900853	0.970633	1.33015	1.27883	0.700925
				1.08088	1.01337	1.10532																			1.08135	1.01494	1.1053	1.05126	1.15399									0.935017	0.941582	0.894673	1.11229	0.711434
				1.22678	1.09142	1.10578																			1.16374	1.04771	1.12246	1.01882	1.17187									0.991934	1.07762	1.04809	0.918692	0.682108
				1.18134	1.0501	1.05803																			1.24721	1.07541	1.10396	1.05087	1.02682									0.852391	0.874222	0.806756	0.908984	0.645109
				1.11686	1.08553	1.09599																			1.13143	1.0412	1.13392	1.03922	1.1803									0.768027	1.22299	0.889095	0.94859	0.79501
				1.10808	1.06754	1.15313																			1.17565	1.04116	1.00645	1.05562	1.41519									0.798735	0.92289	0.736567	0.858207	1.12609
				1.1294	1.04604	1.05349																			1.14361	1.0586	1.06699	0.997582	1.15991									0.762911	1.21237	0.875906	1.07426	0.737916
				1.01723	1.00275	1.04406																			1.06032	1.01774	1.0653	0.997372	1.09576									0.91038	0.87832	1.04355	1.08991	0.653707
				1.05118	1.01657	1.18586																			1.11603	1.01323	1.13769	1.06887	1.14368									1.15366	0.941276	0.917583	0.781807	0.75004
				1.19976	1.04185	1.06843																			1.13664	1.10992	1.07938	1.05111	1.17815									0.877864	1.02445	0.934924	1.21369	0.725777
				1.25134	1.00139	1.11146																			1.14856	1.03639	1.08254	1.0408	1.12119									0.782028	0.96363	0.800511	0.850228	0.669162
				1.1144	1.18584	1.11804																			1.19673	1.0557	0.988698	1.04288	1.16645									0.950398	0.978779	0.909732	1.1205	0.690059
				1.1864	0.965586	1.12797																			1.15153	1.05935	1.05159	1.09387	1.08321									0.914237	1.06596	0.81461	0.914189	0.671793
				1.10033	1.08285	1.07253																			1.18792	1.01623	1.07455	1.02079	1.12634									0.864058	0.928047	0.815954	0.976945	0.650133
				0.97864	1.02897	1.16004																			1.15046	1.05365	1.09322	1.04036	1.10088									1.09337	1.07726	0.858816	0.812812	0.659506
				1.15883	1.07107	1.04349																			1.10597	1.05955	1.10639	1.00989	1.11862									0.910291	0.808688	1.01676	1.07554	0.728026
				1.13104	1.03315	1.13543																			1.0945	0.996472	1.05633	1.05451	1.17099									1.56218	0.967136	0.691241	0.991728	0.756353
				1.17154	1.10182	1.07853																			1.04999	1.05353	1.08546	1.03844	1.18237									1.00587	0.906699	0.951109	1.03242	0.712377
				1.28035	1.03977	1.06647																			1.12578	1.05804	1.04984	1.05137	1.05291									0.949744	0.894903	1.02191	1.24596	0.751855
				1.12533	1.12381	1.17007																			1.04548	1.09546	1.08748	1.0073	1.0571									0.881437	1.23272	0.826531	0.755507	0.745647
				1.3559	1.01914	1.13097																			1.07256	1.05646	1.0674	1.04281	1.12472									1.04112	0.984786	0.923363	1.01859	0.676607
				1.11175	1.00455	1.03759																			1.12005	1.05719	1.08547	1.11632	1.09896									1.08266	0.936718	0.954339	0.967652	1.06548
				1.15588	1.00431	1.07244																			1.11658	0.981966	1.08001	1.04809	1.05438									1.61803	1.02305	0.812856	1.12198	0.721605
				1.13346	1.01184	1.05005																			1.2048	1.02886	1.058	0.996647	1.1456									1.33517	1.32674	0.941859	0.864577	1.03505
				1.2478	1.07254	1.08625																			1.14616	1.03671	1.15032	1.0437	1.04822									0.917868	0.781932	0.91197	1.02483	0.708114
				1.01877	1.08605	1.02688																			1.0697	1.07784	1.11139	1.01814	1.13478									1.07686	1.27482	0.83722	1.04774	0.913404
				0.934752	1.10781	1.03619																			1.16019	1.05082	1.0253	1.04755	1.19636									1.06155	1.04742	0.827468	0.91722	1.10907
				1.21895	1.09183	1.08992																			1.11895	0.971504	1.05645	0.976622	1.04283									1.08116	0.955244	0.82761	0.944515	0.781192
				1.04801	0.973133	1.02558																			1.04745	1.00274	1.07532	1.08035	1.16807									1.09234	0.944813	0.834106	1.13606	1.12424
				1.14808	1.08448	1.05384																			1.13982	1.03857	1.09429	1.03468	1.15229									1.02192	1.00293	1.29029	1.19518	0.860485
				1.0237	1.04427	1.10674																			1.14017	1.00134	1.11109	1.06227	1.0365									1.08404	1.00163	0.787523	1.22807	0.880584
				1.19044	1.08141	1.09554																			1.08162	1.07373	1.17049	1.03216	1.14726									1.04072	0.894158	0.802847	0.93198	0.704181
				0.9774	1.01364	1.0829																			1.08611	1.08739	1.05132	1.00729	1.05131									0.83806	1.03854	0.998896	0.86617	1.14808
				0.979575	0.991223	1.05663																			1.16826	1.04744	1.05416	0.990421	1.14872									0.96434	1.12402	0.849055	1.15133	0.696306
				1.21411	1.00445	0.980109																			0.964694	1.07116	1.01683	1.07082	1.06657									1.1735	0.958781	0.821781	1.08576	0.825877
				1.02378	1.09082	1.04177																			1.00638	0.974496	1.08101	1.0663	1.22729									0.836433	0.740979	0.996671	1.17198	1.09704
				1.27266	1.10148	1.04506																			1.14605	1.06932	1.08222	1.0791	1.10253									0.904313	1.00839	1.1404	0.970355	0.63116
				0.93285	1.01802	1.05328																			1.16721	1.07699	1.04404	1.11329	1.21176									0.762594	0.901365	0.872699	1.04635	0.698947
				1.21158	0.948715	1.13768																			1.05196	1.04251	1.11556	0.988753	1.07019									0.839156	0.857695	0.94549	1.07865	0.664556
				1.02685	0.967916	1.11607																			1.20059	0.984927	1.06172	1.05366	1.06716									1.34413	0.82606	0.937427	1.1004	1.05397
				1.04872	1.01054	1.03328																			1.17518	0.991435	1.11425	1.07528	1.20996									0.912986	0.891928	0.743023	0.848738	0.778786
				1.163	1.14009	1.02036																			1.151	0.99774	1.06509	1.09016	1.08425									0.7502	1.11417	0.852143	0.994999	0.767936
				1.20368	1.06999	1.13773																			1.08513	1.11192	1.11945	1.09353	1.08987									0.79233	0.932118	0.788937	0.919084	0.625792
				1.00558	1.01036	1.00675																			1.02296	1.04359	1.09329	1.07298	1.17758									1.23318	0.998666	0.907817	0.966872	0.68412
				1.0706	1.06942	1.08431																			1.07893	1.03544	1.0838	1.04366	1.02263									1.12901	1.12915	0.830876	1.04156	1.13868
				1.08943	1.14102	1.02358																			0.95754	1.10159	1.1063	1.00295	1.12203									1.02692	0.933133	1.04411	1.00971	0.97215
				1.18259	1.15624	1.09742																			1.17499	1.07599	1.07751	1.00166	1.08587									0.896297	1.08973	0.988047	1.02077	0.797727
				0.928854	0.980211	1.07314																			1.16989	1.06567	1.13066	1.05355	1.11541									0.933915	0.915565	0.869997	1.13191	0.804813
				1.13506	1.0992	1.09501																			1.30016	1.04551	1.15262	1.084	1.26335									0.929213	0.97858	0.916713	0.956532	0.650801
				1.09235	1.06918	1.07388																			1.20441	1.04975	1.06764	1.06899	1.08695									0.867246	0.867777	1.23861	0.847636	0.792538
				1.22111	0.945503	1.12107																			1.1679	1.0063	1.12023	1.08706	1.06648									0.882385	1.05952	0.717282	0.906908	0.670226
				0.901276	1.01476	1.04005																			1.11199	1.02033	1.12225	1.04466	1.10508									1.15489	0.831462	0.864555	0.938074	0.724523
				1.16825	1.12397	1.015																			1.07155	1.08061	1.08132	1.04684	1.10607									1.12328	0.970559	0.803775	1.02602	0.889648
				1.15663	1.0585	1.10691																			1.11739	1.02174	1.03773	1.03267	1.22688									1.20846	0.930243	0.968875	1.03473	0.745592
				1.1957	1.03413	1.02303																			1.05002	1.002	1.10592	0.983891	1.04948									0.894684	0.975862	0.890469	1.04223	0.778775
				1.08506	1.06814	1.03497																			1.1378	1.07198	1.03249	0.995501	1.13576									1.1559	1.01581	0.915742	0.998693	0.911433
				1.11889	1.07311	1.13866																			1.1236	1.06514	1.08508	1.05086	1.17608									0.845051	0.955243	0.920008	1.15262	0.819143
				1.24786	0.975664	1.08704																			1.02768	1.07292	1.11126	1.03274	1.10259									1.03738	0.919057	0.867014	0.894859	0.670303
				1.20777	1.07953	1.01678																			1.06837	1.02063	1.15802	1.06973	1.09528									1.01464	0.973899	0.979692	0.927564	0.916901
				1.02079	0.976736	1.1271																			1.19028	1.0732	1.10846	1.03838	1.1095									0.836112	0.922302	0.944427	1.0246	0.766707
				1.00743	0.951273	1.14261																			1.11596	1.0721	1.0841	1.04056	1.06317									0.940874	0.838797	0.961187	0.905761	0.99202
				0.957403	1.06517	1.03811																			1.25173	1.07843	1.0674	1.03941	1.07828									0.86663	0.929869	0.947362	0.953534	0.841245
				1.15598	1.04963	1.10219																			1.1306	1.04707	1.09268	0.984185	1.13834									0.963451	0.889256	0.945786	0.953311	0.855783
				1.19458	1.07113	1.09821																			1.09884	0.997674	1.02591	1.0556	1.1217									0.860991	1.0476	0.829691	0.872531	0.73103
				1.0593	0.963547	1.09116																			0.99942	1.11428	1.08912	1.06855	1.03463									0.940521	1.08818	0.967927	0.992771	0.847448
				1.12429	1.12625	1.06241																			1.18963	0.982465	1.09638	1.06297	1.12271									1.23719	1.09818	1.01166	1.09154	0.637869
				1.06664	1.04312	1.14138																			0.928517	1.06058	1.13971	1.05074	1.00797									1.11353	0.948828	0.837717	0.952253	0.77985
				1.08834	1.01897	1.14532																			1.06762	1.04301	1.12376	1.04738	1.14996									1.01339	0.792787	1.03069	0.829919	0.69045
				1.12584	1.10402	1.17012																			1.1888	1.06147	1.07855	1.05176	1.09824									1.07608	1.15286	0.763471	1.0326	0.74652
				1.30102	1.05223	1.10315																			1.22633	1.06131	1.0526	0.991013	1.12041									1.02076	1.11534	0.973695	0.966902	1.00289
				1.11351	1.05385	1.11085																			1.18532	1.09406	1.04209	0.996762	0.985636									0.933728	0.835884	0.965896	0.897575	0.764833
				1.23749	1.00749	1.13474																			1.13036	1.09372	1.00257	1.126	1.23537									0.951501	0.881835	0.885227	1.28655	0.68495
				1.15752	1.00133	1.00351																			1.10091	1.04323	1.11065	1.08569	1.12769									1.03901	1.18654	0.769576	0.901631	1.0169
				1.18256	1.06953	1.04857																			1.00095	1.07119	1.08374	1.08006	1.07754									0.805188	0.992944	0.972405	0.860166	0.624216
				1.07858	1.05852	1.11602																			1.07661	1.07286	1.09629	1.03516	1.11522									0.852645	0.959346	1.0364	1.12783	0.714085
				1.04558	1.08423	1.13975																			1.15749	1.04568	1.04446	1.02668	1.00165									0.850789	1.14664	0.972642	0.992982	0.967172
				0.907846	1.0953	1.03549																			1.24924	1.0096	1.04623	1.0705	1.14366									2.04873	0.854727	0.875595	0.758308	0.669238
				0.970801	1.06177	1.03226																			1.08341	1.05963	1.08053	1.07363	1.14997									0.871161	0.839618	1.18615	1.05619	1.04824
				1.02784	1.07884	1.03672																			0.958094	1.0297	1.03598	1.01773	1.09325									0.786172	0.937444	1.00028	0.952306	0.774171
				0.961798	1.05741	1.09123																			1.16239	1.0826	1.1163	0.996613	1.12169									1.09324	0.989641	0.985738	0.908517	1.0313
				1.04086	1.06607	1.09411																			1.22814	1.06585	1.11125	1.02323	1.08504									0.836331	0.920078	0.745696	1.04158	0.648898
				1.0299	1.0048	1.09778																			1.16355	1.1075	1.07429	1.02135	1.20986									0.861542	0.852652	1.1452	0.918702	0.787916
				1.16585	0.961317	1.05791																			1.03439	0.96586	1.03679	1.00602	1.08425									1.31834	0.953271	0.809696	0.924257	0.971726
				1.00681	1.03849	1.06833																			1.07643	1.02713	1.11654	1.00899	1.09279									0.801483	0.810519	0.94723	0.870648	1.03995
				1.06878	0.971748	1.04082																			1.0043	1.02811	0.99105	1.02845	1.18602									1.21529	0.884861	0.932907	1.01151	0.658371
				1.03655	1.06913	1.11854																			1.1541	1.05628	1.09249	1.01971	1.09292									0.887567	0.861791	0.909988	1.02408	0.694523
				1.12255	1.08692	1.15041																			1.05883	1.06271	1.01913	1.03943	1.04399									1.55576	1.14189	1.14844	0.855198	0.943368
				1.17768	1.07574	1.09213																			1.18204	1.06667	1.09933	1.06031	1.08462									1.56165	1.2277	0.758533	1.22994	0.844528
				1.15271	1.06998	1.04703																			1.06476	1.02309	1.08685	1.04037	1.16509									1.32879	0.967699	1.06019	0.959887	1.11047
				1.19296	1.1147	1.11913																			1.22811	1.03595	1.01406	1.04404	1.05369									1.53315	0.855284	0.959289	0.890781	0.734736
				1.06737	0.980735	1.15036																			1.08228	0.986605	1.08869	1.02921	1.07367									0.986904	0.861277	0.885885	1.11229	1.02881
				1.00255	1.07802	1.11357																			1.13062	1.011	1.10848	1.01146	1.10769									0.806372	1.13166	0.741837	1.13628	0.859443
				1.19495	1.13004	1.11944																			1.11669	1.08429	1.06696	1.0771	1.05296									0.751219	1.18678	1.18884	0.888852	1.02596
				1.08453	1.03831	1.1059																			1.12451	1.07292	1.07307	1.00109	1.01543									0.895758	1.05144	0.816229	0.930541	0.880355
				1.09079	1.0555	1.13835																			1.1741	1.11971	1.10616	1.03647	1.20021									0.893205	0.968706	1.11785	1.15868	1.06186
				1.05388	1.06482	1.06548																			1.11163	1.04262	1.12622	1.0659	1.15531									1.12496	0.901737	0.751869	1.01345	0.764698
				1.02084	0.993607	1.06757																			1.22189	1.03666	1.11766	1.02136	1.03964									0.881364	1.15354	1.19251	0.882226	0.722983
				1.17418	1.11981	1.093																			1.11131	1.04552	1.1225	1.08566	1.18301									1.14257	1.01801	1.00445	0.873745	0.810648
				1.15975	1.1489	1.11278																			1.117	0.992685	1.09704	1.01563	1.26943									0.883464	0.903401	0.943564	0.959658	0.756503
				1.19063	0.999075	1.1542																			1.11367	1.02846	1.09664	1.03098	1.13241									0.7875	0.872557	0.930175	0.851996	0.970224
				1.08325	1.02843	1.0587																			1.13589	1.02928	1.08701	1.00353	1.17085									1.08793	1.00748	1.00575	0.869258	0.737003
				1.13442	1.06562	1.04413																			1.13663	1.05389	1.0824	1.04918	1.20556									0.896134	0.963528	0.731021	0.81016	0.751417
				1.15209	1.04534	1.10601																			1.20259	1.05045	1.06258	1.05918	1.2341									1.91653	0.896761	0.981857	1.02035	1.25514
				0.976357	1.02777	1.08731																			1.1694	1.03049	1.09317	1.02086	1.09518									0.846041	0.878981	0.782235	0.874611	1.05936
				1.18639	1.03044	1.16745																			1.06982	1.00584	1.12935	1.05187	1.20942									0.920739	0.866112	0.891623	1.03246	0.796759
				1.04127	0.987724	1.05343																			1.01942	0.985603	1.07728	1.05768	1.04459									0.749303	0.901342	0.866481	0.964263	0.795575
				1.01489	1.1069	1.16301																			1.31422	1.02057	1.11817	1.0203	1.08839									0.854315	0.98355	0.884682	0.872582	1.02362
				1.14234	1.02221	1.12447																			1.13993	1.06267	1.10396	1.09677	1.05526									0.980174	0.960476	0.982271	0.962742	1.06578
				1.28533	1.04416	1.0755																			1.16366	1.00123	1.09966	1.0874	1.16225									0.874144	0.97422	0.920392	0.889585	0.709721
				1.01118	1.09134	1.03585																			1.3366	1.08192	1.10041	1.0874	1.2282									0.823914	1.01726	0.824191	0.924198	0.758327
				1.07644	1.05063	1.06946																			1.04813	1.05893	1.07223	1.01482	0.996393									0.863402	1.05213	1.2007	0.9954	0.706263
				1.11646	1.03825	1.04713																			1.17509	1.02968	1.10006	1.02636	1.12456									0.700875	0.95711	0.848715	1.04103	0.840411
				1.10743	1.07935	1.07715																			1.05842	1.02568	1.07052	1.04533	1.08779									1.1096	1.25529	0.826273	0.967086	0.784176
				1.19187	1.04491	1.1221																			1.07743	1.07853	1.07112	1.06351	1.1897									1.188	0.991608	0.780649	1.03007	0.739235
				1.21993	1.00965	1.06473																			1.2023	1.01959	0.996851	0.99047	1.14738									0.914943	1.07349	0.779012	0.996878	0.652939
				1.15098	1.01408	1.08837																			1.17773	1.03487	1.05414	1.03819	1.03508									1.55817	0.978555	0.716545	0.865805	0.711035
				1.2315	1.01834	1.06973																			1.07966	1.0554	1.07241	1.07885	1.15948									1.14519	1.22667	0.907159	1.03454	0.658117
				1.13012	1.07783	1.02228																			1.07168	1.05772	1.12796	1.04105	1.00618									0.789768	1.06523	0.893796	1.02179	1.00368
				1.03768	0.995185	1.16324																			1.09704	1.03015	1.09519	1.05516	1.25036									0.805201	0.93897	0.867236	0.932673	0.655474
				1.0681	1.05755	0.985637																			1.09084	1.07794	1.06537	1.01359	1.15651									0.86913	0.922596	1.23326	0.94335	0.709845
				1.10928	1.06805	1.1029																			1.19747	1.07024	1.0644	1.04887	1.2568									2.16918	1.07997	0.830976	1.01432	0.773485
				1.0687	1.03059	1.03707																			1.0875	1.01399	1.10486	1.03736	1.19919									0.963094	0.958505	0.956117	1.07834	0.904415
				1.0378	1.0694	1.10714																			1.1447	1.04185	1.07583	1.00898	1.0044									0.931798	0.899147	0.926934	1.01914	0.674911
				1.1492	0.996884	1.09759																			1.2978	1.12488	1.00326	1.06971	1.18975									1.09518	1.11519	0.882266	1.00882	0.998367
				1.05966	1.02955	1.08508																			1.19801	1.01798	1.11798	1.03114	1.04793									0.877655	1.04602	0.821166	0.960112	0.565902
				1.1209	1.02641	1.05116																			1.19232	1.04161	1.05601	1.01145	1.10004									0.869941	1.05237	0.933217	1.17322	0.659002
				1.10011	1.04086	1.11911																			1.0866	1.0285	1.07835	1.05675	1.27581									1.38261	0.900684	1.0177	0.959062	0.84664
				1.23671	1.10128	1.13365																			1.10386	1.03134	1.10898	1.03737	1.06976									0.872824	0.879093	0.96255	0.9518	1.07157
				1.21989	1.03088	1.03742																			1.07248	1.05675	1.13865	1.02122	1.15448									0.849091	0.996648	1.03759	1.03165	1.02028
				1.11594	1.04435	1.06791																			1.05867	1.06748	1.04189	1.06741	1.02497									0.866235	0.967494	0.917012	0.901026	0.675016
				1.11428	1.06599	1.10496																			1.13123	1.05857	1.07135	1.06386	1.23335									0.994476	1.0924	0.827777	1.02156	0.732112
				1.17338	1.01037	1.15761																			1.07531	1.0646	1.08549	1.00867	1.14258									0.991164	0.918834	1.02379	0.988088	0.854599
				1.21635	1.06729	1.14653																			1.0528	1.04411	1.15699	1.035	1.1719									1.20626	0.999055	0.884832	0.92017	0.692178
				1.05585	1.03216	1.08191																			1.09868	1.02843	1.06328	1.03824	1.13481									1.01245	0.974753	0.8217	0.90754	0.668904
				1.29194	1.05489	1.18306																			1.21524	1.10435	1.10658	1.07438	1.02264									0.835409	0.940959	1.2285	0.869362	0.679051
				1.30688	1.11139	1.12838																			1.17573	1.08911	1.11468	1.08593	1.0987									1.26354	0.971232	0.87251	1.03655	1.18979
				1.14636	0.998053	1.0312																			1.12593	1.04229	1.04587	0.972606	1.00911									1.3593	0.782765	0.940312	0.849039	0.80192
				1.14616	1.00248	0.948172																			1.08858	1.04144	1.10206	1.0485	1.11578									0.948549	0.742301	0.760845	0.820277	0.818377
				1.05189	1.11609	1.06984																			1.0679	1.04495	1.06997	1.08281	1.14672									0.882904	0.964597	0.841686	1.15901	1.00415
				1.21852	1.01943	1.07657																			1.1625	1.10813	1.04987	1.00744	1.30406									1.36055	0.93173	0.886664	0.933602	0.662167
				1.05904	1.03926	1.03328																			1.12329	1.11222	1.14251	1.05271	1.16873									0.907602	0.924161	0.85435	0.844456	0.759743
				1.04529	1.1177	1.09638																			1.17691	1.07118	1.06274	1.08541	1.19434									0.955039	0.866814	1.06048	1.13109	0.840784
				1.04097	1.16108	1.0525																			1.22197	1.05401	1.06267	1.0276	1.08082									0.804629	1.041	0.841309	0.942024	0.793638
				1.11464	1.10279	1.14641																			1.10554	1.05615	1.10009	1.02496	1.07306									1.17097	0.909479	0.769326	0.893121	0.796228
				1.19565	1.05794	0.995706																			1.08173	1.05431	1.1185	1.03531	1.15054									0.928519	1.0341	0.957773	0.917409	0.795683
				1.08559	1.01949	1.05114																			1.30014	1.07599	1.12158	1.05983	1.02381									0.795567	0.901319	0.830196	0.958769	0.601004
				0.999294	1.15106	1.12446																			1.14867	0.998956	1.05964	1.06001	1.16752									1.0394	0.880111	0.859294	0.982286	0.666763
				1.00025	1.07726	1.04555																			1.11162	1.06822	1.02677	1.02599	1.16178									1.43717	0.85921	1.0187	1.1447	0.710743
				1.07161	1.03357	0.999022																			1.10075	1.04873	1.11215	1.0213	1.05256									0.9759	0.855208	0.897524	0.787289	0.751747
				1.19376	1.03611	1.01784																			1.02513	1.08269	1.10502	1.07462	1.20546									0.879188	0.996978	1.37518	0.843208	1.12751
				1.03334	1.12447	1.0192																			1.12989	1.06484	1.06251	1.02783	1.1295									1.35844	0.948045	0.733136	0.991234	0.753701
				1.14578	1.04163	1.10153																			1.12866	1.07339	1.04124	1.02936	1.09946									0.785059	0.962923	0.771082	0.935986	0.994387
				1.24742	1.13576	1.08652																			1.11615	1.07292	1.08408	1.03328	1.15211									0.824137	0.787417	1.06892	0.98043	0.664433
				1.07762	1.01999	1.03719																			1.0986	1.03892	1.14727	1.05696	1.16585									0.879528	0.791339	1.11811	0.926947	0.695203
				1.20134	1.09522	1.07234																			1.09162	1.06428	1.10334	1.06528	1.11925									1.69958	0.962009	1.01831	0.84784	0.648948
				1.01678	1.08396	1.11664																			1.08758	1.03084	1.07575	1.0512	1.17647									0.92015	0.913977	0.765793	0.926263	0.740218
				1.07026	1.00505	1.03743																			0.990099	1.04281	1.06635	0.983408	1.27338									0.886264	0.881973	0.879314	0.813168	0.713023
				1.16871	0.92941	1.07289																			1.0936	1.06859	1.18232	0.984499	1.07661									0.746017	0.999853	0.854885	0.965655	0.959717
				1.18738	1.0358	1.10786																			1.01768	1.01339	1.13464	1.0345	1.22211									0.891891	0.892537	0.805477	0.86285	1.23055
				1.22867	1.1041	1.17226																			1.14323	1.06991	1.10786	1.07991	1.03147									1.0602	0.865162	0.957661	1.05973	0.995084
				1.13303	1.00519	1.12112																			1.07764	1.07287	1.10441	1.06035	1.11109									0.978226	0.954861	0.819741	1.04894	0.664065
				1.21491	1.07099	1.07554																			1.0464	1.06908	1.06764	1.01715	1.07665									0.809258	1.04232	0.88846	1.03777	0.801419
				1.28581	1.00403	1.01953																			1.14506	1.09182	1.09348	1.08874	1.20071									1.38784	0.966086	0.809358	0.918482	0.993853
				1.19698	1.07717	1.08937																			1.20592	1.04854	1.07062	1.02749	1.1227									1.01836	0.940634	0.929169	1.18956	0.754702
				1.09852	1.04934	1.11435																			1.07127	1.05439	1.00972	1.08542	1.17638									0.884518	1.09088	0.87595	0.936608	0.713442
				1.17173	1.12081	1.01775																			1.16553	1.03308	1.03467	1.00648	1.12895									0.832077	1.02871	0.954848	0.931838	0.801057
				0.974831	1.13151	0.996807																			1.11158	1.06746	1.13236	1.03531	1.24275									1.25489	1.22713	0.858672	1.03768	0.727255
				1.2197	1.07831	1.04679																			1.21015	1.04934	1.02851	1.06531	1.09195									0.833611	0.950463	0.997369	0.906094	0.675623
				1.1563	1.07021	1.22339																			1.042	1.08719	1.12554	1.08854	1.16163									0.888576	0.955772	0.859085	0.981809	0.659361
				1.08127	1.03492	1.02177																			1.21197	1.02673	1.09029	1.00163	1.22734									0.81359	0.924837	1.00063	0.893165	1.30173
				1.11916	1.01554	1.07948																			0.999083	1.024	1.05592	1.06731	1.27352									0.815694	1.08831	1.05522	1.25913	0.772693
				1.01748	1.04645	1.13897																			0.964775	1.08385	1.0469	1.00741	1.20472									0.89202	0.912347	1.26249	1.15293	0.747814
				1.01103	1.13352	1.03223																			1.06775	1.02961	1.03647	1.12379	1.17546									0.920196	0.945767	0.896558	0.93201	0.752709
				1.16087	1.11142	1.10023																			1.12781	0.991496	1.04921	1.02693	1.21582									1.35462	1.33485	0.921456	1.07763	0.771457
				0.95546	1.06618	1.05958																			1.09201	1.07021	1.07441	1.09984	1.16231									1.31977	0.991565	0.879	1.1378	0.7166
				1.16043	1.05813	1.15709																			1.22	0.995145	1.00921	1.04865	1.18487									0.81753	0.911757	0.830469	0.959503	0.757846
				1.02177	1.01238	1.07878																			1.12501	1.0033	1.11319	0.982524	1.11907									1.23855	1.13849	0.973686	0.99857	1.08074
				1.06666	1.01993	1.15922																			1.13623	1.06678	1.11339	1.01385	0.97965									1.06545	0.950505	0.86937	0.961294	0.654949
				1.18304	1.02578	1.06135																			1.03495	1.00269	1.04769	1.04703	1.10698									0.897846	0.883381	0.75848	0.853925	0.848743
				1.08953	1.05375	1.05588																			1.2993	1.07264	1.06753	0.999212	1.08108									0.760303	0.970869	0.910675	0.955364	0.822499
				1.11941	0.901929	1.04472																			1.03016	1.04733	1.06502	1.03847	1.14065									0.974054	1.13623	1.20797	0.896632	0.730266
				1.14331	1.02233	1.11021																			1.15538	1.10465	1.071	1.03896	1.07002									1.60928	0.886432	0.928828	1.03971	0.745054
				1.19403	1.07779	1.05357																			1.17642	1.01396	1.1278	0.987251	1.18047									1.13614	1.27005	0.888661	0.838467	0.713289
				1.0527	1.04439	1.07191																			1.1562	1.02977	1.07505	1.06142	1.24567									0.832292	0.94464	0.829985	0.995831	0.985948
				1.34059	1.04415	1.11907																			0.993942	1.05466	1.14873	1.03815	0.993128									0.763199	1.09655	0.82793	1.03656	0.632064
				1.09383	1.09566	1.10771																			1.07842	1.02422	1.04727	1.0245	1.05576									1.11557	1.23055	1.12564	1.01096	0.773387
				1.14061	0.954702	1.09238																			1.19824	1.04918	1.09475	1.0836	1.06948									0.922517	0.913507	0.79648	0.910309	1.09586
				1.19279	1.00308	1.20565																			1.069	1.08575	1.0455	1.06606	1.10208									0.994274	0.970584	0.915284	0.934094	0.706046
				0.999304	1.0894	1.1529																			1.00859	1.05899	1.08934	1.05306	1.21705									0.905473	0.931392	0.854905	0.925383	0.667559
				1.18021	1.07734	1.0754																			1.145	1.07485	1.15748	1.07608	1.17574									1.14825	0.993785	0.936839	1.04572	1.01166
				1.10366	1.02834	1.08158																			1.0675	1.04347	1.12532	1.00411	1.0559									0.985489	0.898464	0.959445	0.897024	0.740162
				1.01784	1.03502	1.05575																			1.20663	1.08068	1.10532	1.04674	1.1535									1.28773	0.901885	0.838337	1.02222	0.7297
				0.9761	1.01007	1.12303																			1.10575	1.07537	1.07372	1.05217	1.28468									0.875764	0.84532	1.24754	0.848288	0.863833
				1.0914	1.03741	1.05313																			1.10085	1.06856	1.0335	1.10469	1.16503									0.738831	0.978263	0.982171	0.959939	0.999004
				1.15182	1.12369	1.01699																			1.13926	1.06239	1.07238	0.98174	1.16631									0.926306	0.868939	0.83988	0.934361	0.725669
				1.2768	1.09833	1.13327																			0.897868	1.05051	1.04708	1.0093	1.10299									0.883267	0.989022	0.875409	1.0293	0.695009
				1.12058	1.12132	1.14112																			1.12747	1.10524	1.1257	1.04686	1.01388									1.08226	0.944767	0.852019	0.916532	0.747974
				1.20709	1.13631	1.11967																			1.04527	1.09157	1.04815	1.07251	1.19638									0.828066	0.911155	0.95449	1.029	0.741042
				0.984572	1.09459	1.16019																			1.13703	1.05487	1.06626	1.05688	1.1046									0.990283	1.00908	0.682528	0.816316	1.11635
				0.981592	1.00784	0.980614																			1.12798	1.01931	1.07369	1.01411	1.01216									1.13307	0.998811	0.976198	0.879548	0.88003
				1.12115	1.14253	1.15447																			1.08715	1.02035	1.0663	1.05895	1.20254									0.916292	0.891706	1.16103	0.918121	0.69491
				1.29599	1.03115	1.02792																			1.14423	1.06417	1.09755	1.02994	1.08526									0.870808	1.08989	1.24393	1.03116	0.711151
				1.08966	1.03019	1.07878																			1.12718	1.08091	1.07313	1.0264	1.19758									1.08899	0.858594	1.07684	0.869213	0.979686
				1.25741	1.06745	1.08548																			1.06278	1.02858	1.11161	0.964557	1.09453									0.937629	0.886221	0.87857	0.947383	0.808309
				1.02507	1.00585	1.01482																			1.18322	1.01368	1.07491	1.09098	1.20079									0.815513	0.899547	0.849932	0.955922	0.710944
				0.97984	1.05602	1.10471																			1.05497	1.09214	1.05394	1.08668	1.09508									1.05801	0.898662	1.32705	0.924179	0.728538
				1.02957	0.94269	1.07568																			1.15005	1.00892	1.11524	1.04975	1.20962									0.813126	0.99146	1.12618	1.05739	0.624053
				1.26147	1.08878	1.08719																			0.965554	1.05997	1.04985	1.11084	1.07354									0.805134	0.905287	0.780419	0.874219	1.10979
				1.03586	1.12493	1.06295																			1.08015	1.04991	1.09493	1.04672	1.08978									1.03101	0.867217	0.875337	0.99576	0.587342
				1.16224	0.991653	1.05688																			1.08403	1.03605	1.07549	1.02725	1.10802									0.910244	0.829041	0.835612	0.822895	0.819904
				1.16259	0.98433	1.05677																			1.13636	1.0353	1.06893	1.11207	1.06078									1.51075	0.83167	0.808033	0.93665	1.10237
				0.959163	1.11139	1.07605																			1.18562	0.974591	1.07552	1.02236	1.22362									0.978471	0.983271	1.1575	1.14448	0.636524
				1.24589	1.08345	1.00532																			1.21472	1.17172	1.14014	1.00933	1.11165									0.785572	1.03677	0.806459	1.02162	0.836088
				1.16735	1.00462	1.08277																			1.06432	1.0095	1.01998	1.06842	1.15387									0.85092	0.888386	0.924757	1.0653	0.661197
				1.14355	1.06388	1.0829																			1.1107	1.1148	1.06844	0.999584	1.06212									0.935916	0.919917	1.01326	0.85299	0.720217
				1.11828	1.02492	1.12741																			1.1029	1.04301	1.01577	1.05625	1.19369									0.904698	0.960951	1.21438	1.14253	0.705065
				1.10337	1.05437	1.01702																			1.16564	1.02898	1.08819	1.01188	1.14247									0.82858	0.853848	0.815006	1.06694	0.711425
				1.18926	0.969195	0.999403																			1.0572	1.11155	1.08055	1.05667	1.05978									1.27056	1.02972	0.969193	1.06681	0.698622
				1.12044	1.05382	1.0909																			1.19131	0.99397	1.0402	1.03546	1.08638									0.880538	1.1189	0.867251	1.0342	1.24057
				1.02098	1.00753	1.03586																			1.13542	1.05026	1.09386	1.05509	1.31588									1.11252	0.842126	0.828411	0.970247	0.72825
				1.07609	1.07634	1.06351																			1.18167	1.01675	1.07458	1.05176	1.24213									0.839805	1.20889	0.949645	0.986409	0.851493
				1.15906	1.09965	1.12634																			1.10873	1.07458	1.11269	1.0379	1.02084									0.925749	1.06913	0.854315	0.860387	0.684387
				1.12669	1.11975	1.10414																			1.16412	1.04777	1.09005	1.13362	1.10141									0.996319	1.18541	1.24768	1.09433	0.778219
				0.993624	1.08012	1.04593																			1.21898	1.04905	1.07151	1.00864	1.14426									1.54452	0.944462	0.881315	1.02318	0.732808
				1.2006	1.0575	1.12074																			1.10054	1.10445	1.03625	1.03215	1.08224									1.03193	1.06021	0.831336	0.949354	0.733112
				1.10415	1.09743	0.99522																			1.07157	1.04026	1.07259	1.02369	1.07078									0.855876	0.855339	0.878879	1.14199	1.19887
				1.04507	1.02516	1.07473																			1.11689	1.05333	1.04906	1.05726	1.16382									0.759698	0.982449	1.03407	0.986387	0.834161
				1.21687	1.06469	1.04114																			1.09391	1.03467	1.08477	1.02992	1.19545									1.13007	1.21022	0.862996	0.952574	0.700456
				0.993853	1.08351	1.15656																			1.12263	1.00602	1.03726	1.10885	1.10096									1.21409	0.730625	0.830539	0.813546	0.8102
				1.15424	1.15577	1.03449																			1.11809	1.06962	1.05644	1.03709	1.05855									1.05003	0.792092	1.02327	1.0165	0.667228
				1.16893	1.17551	1.12069																			1.07023	1.09405	1.09239	1.07858	1.08371									1.76966	1.052	1.02818	1.08619	0.751443
				1.24709	1.04486	1.11226																			1.16064	1.02581	1.09721	1.04339	1.27646									0.95832	0.865125	0.787754	1.08242	0.828323
				1.06387	1.1182	1.00701																			1.19055	1.05256	1.07896	1.03123	1.15813									0.801184	0.863312	0.941403	1.12653	0.659353
				1.22341	0.991722	1.14904																			1.08372	1.08558	1.16278	0.981823	1.27446									0.933513	0.877654	1.08208	0.859406	1.06154
				1.03936	1.10261	1.07315																			1.00353	1.08966	1.01258	1.03155	1.15276									0.838247	0.842799	0.930977	0.856465	0.64901
				1.23295	1.09201	1.09378																			1.27158	1.06606	1.1501	1.03285	1.07346									0.776922	1.28947	1.16294	1.1288	0.645525
				1.02164	1.0359	1.12267																			1.07598	0.973753	1.12174	1.09336	1.08967									0.759973	0.883873	0.924945	1.0094	0.690728
				1.03436	1.08693	1.1024																			1.00029	1.02689	1.05533	1.008	1.03539									0.811276	0.858335	0.932715	0.884309	1.44375
				1.09343	1.04929	1.05878																			1.0704	1.07729	1.05863	0.989899	1.21793									0.940822	1.05387	0.833331	1.03286	0.805024
				1.15866	1.05666	1.06295																			1.08029	1.06582	1.09192	1.03968	1.06745									0.907644	0.960112	0.927533	0.886852	0.704503
				1.13853	1.11208	1.00516																			1.10177	0.978421	1.03487	1.00614	1.0113									0.805112	1.16022	0.720836	0.88917	1.09648
				1.14366	1.06705	1.09646																			1.05441	1.02003	1.10518	1.05044	1.1279									0.844306	0.923308	0.829039	1.12021	0.780016
				1.18128	1.021	1.16161																			1.07753	1.0161	1.08993	1.06154	1.13769									0.965979	0.919806	1.30593	0.953316	0.889823
				1.29146	1.0277	1.02394																			1.20159	1.0269	1.06378	1.01592	1.12796									1.03455	0.98675	1.18576	0.965155	0.780255
				1.25933	1.09213	1.21053																			1.2481	1.09519	1.09397	0.972781	1.0634									0.966394	0.998277	1.26122	1.19504	0.69858
				1.19455	1.09079	1.0548																			1.15942	1.08718	1.04341	1.02033	1.17596									1.19021	0.808738	1.02866	0.977584	0.83711
				1.05227	1.0752	1.09672																			1.04525	1.03092	1.13222	1.0542	1.11151									1.03514	1.0758	0.779093	0.894525	0.747749
				1.20586	1.08664	1.06717																			1.04783	0.992577	1.09209	1.03391	1.23573									2.07093	0.948222	0.780534	0.938816	1.08337
				1.15018	1.08544	1.0418																			1.12116	1.03644	1.07099	1.02109	1.15428									0.769176	0.90377	0.825231	0.8776	1.02154
				1.14343	1.10194	1.08128																			1.03806	1.03048	1.09066	1.05917	1.21343									0.929577	0.753152	1.03641	1.16567	1.45305
				1.28288	1.07578	1.10523																			1.09433	1.04565	1.05352	1.02402	1.31718									1.31704	0.910654	0.81066	1.04287	0.790138
				1.15211	1.0472	1.02161																			1.00138	1.02571	1.09476	1.09259	1.14813									1.05563	0.833798	0.989245	0.953141	0.715367
				1.15663	1.06577	1.10133																			1.14524	1.0706	1.07555	1.06976	1.09465									1.16825	0.864549	0.847792	0.97665	0.748031
				0.96226	1.08663	1.06615																			1.10985	1.05126	1.10853	1.05429	1.14836									0.981986	0.928167	0.970337	0.971442	0.847411
				1.05133	1.08535	1.07581																			1.10794	1.09875	1.06647	1.04473	1.04045									0.939546	0.960196	0.906636	0.977312	0.94828
				1.12733	1.06293	1.07391																			1.12384	1.05349	1.07002	1.09341	1.16574									0.93025	1.19157	0.893732	1.02956	0.723287
				1.15916	0.95947	1.07713																			1.04739	1.02414	1.04994	0.993075	1.12974									0.906082	0.897374	1.0667	0.96273	0.904358
				1.15027	0.961743	1.17392																			1.11927	0.996829	1.0955	0.981194	1.13303									0.880389	0.951079	0.844397	0.891175	0.718993
				1.24004	1.09037	1.11012																			1.11571	1.0423	1.08118	1.06981	1.21649									0.900992	0.770861	0.8962	1.0014	0.562132
				1.12283	0.998989	1.06738																			1.17201	1.0444	1.01121	1.02637	1.03517									0.813966	0.932732	1.02218	0.922862	0.905503
				1.00995	1.14938	1.0763																			1.15718	1.02325	1.04408	1.05656	1.27014									0.834681	0.972396	0.875558	0.831522	1.20423
				1.1269	1.03155	1.16372																			1.23493	1.09589	1.06521	1.06998	1.0523									0.893801	0.981458	1.25817	0.899279	0.917045
				1.08519	1.09324	1.08221																			1.02939	1.01949	1.04766	1.0256	1.06782									0.92356	0.694495	0.946527	0.747925	0.971558
				1.11215	1.00787	1.04611																			1.23437	1.07525	1.06484	1.00215	1.23303									0.976568	0.923366	1.23254	0.909581	0.762788
				1.09639	1.05715	1.0702																			1.04055	1.00859	1.09319	1.0739	1.01038									0.75465	1.34911	1.02568	1.30595	0.710324
				1.04333	1.1028	1.13904																			1.11887	1.08565	1.09583	1.07269	1.23114									0.936064	0.958772	0.877828	0.992601	0.988771
				1.21888	1.08814	1.03134																			1.17286	1.14041	1.08768	1.06761	1.1511									0.888697	0.855384	1.00758	0.913213	1.12932
				1.03105	1.0989	0.963271																			1.05217	1.06585	1.03557	0.956467	1.02168									1.59858	0.931427	0.994661	0.812597	1.33351
				1.03805	1.0213	1.11586																			1.09191	1.06331	1.10669	1.04121	1.05699									0.892631	0.938334	1.10495	1.14312	0.735238
				1.14562	1.0361	1.04549																			1.0998	1.06204	1.06048	1.06118	1.18079									0.862808	1.18126	0.94663	1.00321	0.760055
				1.1739	1.06276	1.14461																			1.07568	1.08571	1.06894	1.09897	1.14156									0.809702	0.963453	0.844316	1.0011	0.802697
				1.16414	1.06075	1.10378																			0.993724	1.04299	1.04229	1.06406	1.12503									0.788383	0.964337	0.976445	1.08084	1.14459
				1.08549	1.11002	1.06629																			1.20856	1.10424	1.10746	1.07752	1.12453									0.960452	0.785545	0.938088	0.787326	0.972637
				1.09064	1.01954	1.037																			1.06956	1.02417	1.07569	1.10726	1.12076									0.922915	0.914898	0.977756	0.965559	1.0546
				1.09807	1.02584	1.10771																			1.06915	1.04217	1.09059	1.01848	1.15384									0.933008	0.919299	0.723282	1.05019	1.02362
				1.11813	1.0791	1.11971																			1.12719	1.02112	1.05911	1.02947	1.18703									0.881007	0.868932	0.934126	1.04071	0.726281
				1.02177	1.0852	0.996697																			1.10892	0.999891	1.07882	1.06252	1.06492									0.888939	0.946599	0.900226	0.828003	0.840582
				1.19728	1.00073	1.01882																			1.16287	1.0917	1.09279	1.07785	1.06286									0.853077	1.03654	0.761986	0.940515	0.797245
				1.14656	1.02438	1.04998																			1.15481	0.981035	1.14131	1.07389	1.21865									0.93077	1.11718	0.969599	0.924938	1.05189
				1.08873	1.00594	1.15755																			1.17545	1.06164	1.03401	1.08243	1.28777									0.827177	0.884204	0.998172	1.05248	0.836591
				1.26244	0.988009	1.08888																			1.20971	1.08419	1.03258	1.03138	1.11329									1.04462	0.873254	0.792768	1.00571	0.930459
				1.01567	1.10518	1.03948																			1.06392	1.04885	1.04236	1.00462	1.13211									0.894043	0.954826	0.672814	0.944348	0.833967
				1.04354	1.10145	1.05023																			1.09828	1.08211	1.04578	1.09105	1.11494									1.00421	0.840645	0.769845	0.964132	0.842334
				1.02557	0.982242	1.18572																			1.10116	1.07738	1.03623	1.09954	1.15557									0.796199	0.836587	0.923948	0.969589	0.744987
				1.13224	0.970667	1.12551																			0.991871	1.0529	1.08705	1.06703	1.15584									1.349	0.86696	0.936162	0.864419	0.719122
				1.1203	1.05629	1.06918																			1.22285	1.09285	1.09065	1.05219	1.06513									1.59508	1.08941	1.0023	1.02259	0.83335
				1.01216	1.1121	1.03362																			1.08324	1.06323	1.08446	1.07784	1.13948									0.799587	0.883467	0.894929	0.871367	0.980566
				1.25836	1.04121	1.09596																			1.03393	1.04796	1.05988	1.07209	1.09348									0.900744	0.981403	0.792705	1.07152	1.07179
				1.09807	1.08156	1.0521																			1.24386	1.01459	1.06576	1.0519	1.15425									0.847575	0.95705	1.00408	0.891063	0.973835
				1.14682	1.12201	1.09135																			1.09735	1.01809	1.07498	1.05677	1.00144									0.896783	0.942499	0.881791	0.920464	0.657685
				1.19065	0.994215	1.09318																			1.02446	1.07594	1.01876	1.02503	1.17715									1.02683	0.891347	0.830047	0.947491	0.666061
				1.03962	1.11037	1.04603																			1.04929	1.00557	1.10228	1.05785	1.09811									0.827012	1.04175	0.890158	0.992355	1.07075
				1.27158	1.00737	1.01636																			1.26985	1.05762	1.00707	1.01146	1.07928									1.05156	0.908893	0.878086	0.994289	0.71661
[truncated: 3,076 more rows]

## Sheet: Figure 3
Figure 3a (inset)				Figure 3b			Figure 3c									Figure 3d
[truncated: 10,001 more rows]

## Sheet: Figure 4
Figure 4a (inset)				Figure 4c									Figure 4d					Figure 4h									Figure 4j
[truncated: 5,002 more rows]

[truncated: 13 more sheets: Figure 4e, 7d, Figure 5, Figure 6, Figure 7, Figure 8, Supplementary Figure 1, Supplementary Figure 2, Supplementary Figure 3, Supplementary Figure 4, Supplementary Figure 5, Supplementary Figure 6, Supplementary Figure 7, Supplementary Figure 8]
